# Supplementary material for: Linkage mapping in the oilseed crop Jatropha curcas L. reveals a locus controlling the biosynthesis of phorbol esters which cause seed toxicity
Source: Plant Biotechnol J. 2013 Jul 30;11(8):986–96. doi: 10.1111/pbi.12092 (PMC4274016; doi:10.1111/pbi.12092)
Supplement: Supplementary file 1 — File S1 SNP markers developed from genomic DNA using the CRoPS® technique. [file pbi0011-0986-sd1.xls]

## Sheet: 384 SNPs
Supplementary file 1: SNP markers identified using CRoPS®
SNP Name	Build 3.0	Scaffold of J. curcas draft genome Build 4.5	DNA SEQUENCE
1397861|12355392	JcCB0355731	Jcr4S00225	TTAAAAATGTCGACTAAATAAACAAAAGGACCCTCGCAACGCAATTTGATACTCCATGCAAACACATAAATGGATATAGGCAATCATCCCAAAAAAGAACTTTTACATATTATTGAAGATTTACCCCTGTTGTAAGTGTGTT[A/T]TCATATCCATAAGGATTCCCAATTGCAAAGCAGCTTTGACCAACACGTAAATCTTTAGATGTACCAAGAACAGCAGGCTTCAGTTCATGGCCCTCAACATCAACCTGCAG
1397950|12352027	JcCB0239241	Jcr4S00333	CTGCAGTATAAAATATTTCCTTCTCTCTTTTCCCCCGAAMTAATAAKACAATGTAGAGRTTGAGAACCACTCCAAGAAACCATAAACAGAGCGTCAATGTTTCATCCTAAGCAAAGTTCACTTATCAGGAAAATGTTAGGKACCTATATGTTGTATCAGCTTTTACTGGCAGAAAAAGGAAAGGACAAGCAGAT[A/T]TGTCRTGATTGCACTTCATGATGAGCGAATGTTATACCATTTATAKTTTTCATCATAGGCTTTGGTAAGAATTTAA
1398068|12349177	JcCA0309271	Jcr4S00967	TTAAACTCGAGGGACATGGATGTGTCAATTTTGCTCTCCAACATGTTGCTTACTTCCTCCATGGATGGTCGCTTGGCAGG[A/T]TCCGGATGGATGCAGAGGCTTATCACTTCACATATAACTTTGAGGTCCTCGTATCCAAAATGTTTCAACTCAGGATCCACCACATAAGACATTACTTCTGGCATTTCAAGATACTCCCTGGCCTGCAG
1398193|12345483	JcCB0281041	Jcr4S00217	CTGCAGGATTGACATCAACATTT[A/G]CAAGAGAGATTGCTAAGAGAAGTTTATAGTCTGATACAAAATGTGAAAGGAGTATAGAGTTTGAGATAAATACGAAAATATTTATCTGCAAATTTAA
1398222|12344025	JcCA0006311	Jcr4S02534	TTAAATTATAAGATATTATTGTAGGAGAATAAAGAGCTAGTATACTCACAGCAATGCTCCGTGATCTACCAGCTGGACTTTCCCTAGTGACTTCCAGTTGATAGACAATA[T/C]CGTACTGATAGATAATGAAGCGCAATGCAAGAATAATCTCCCAAAACCGTCCGAGAAAGCCAGTGTRCTGCAG
1398261|12342544	JcCB0225131	Jcr4S06361	TTAAATCCTGACCTCTGAGTAATGTCAAATATAGAGATAATGATTTCAACACTTATCAAGACAATAATGAGCCATTC[T/C]AAGAAGTCAGATTTCCTATTTTGCAGAATTTCCTGAAGAAAACGAATATTGTGCTGCAAAGAAAACATGAGGTGTCACTAAAACATGATACTTTCTCCGTCACTGCTGATGGTAACAATGAAATAAAAAGACTTGCAATCACTGCAG
1398266|12342590	JcCB0161671	Jcr4S05783	TTAAAGGTGTACCAACCCCTCGGACCTCAATTCCTTGA[A/T]GGCGAGTTATGGTGTTGATGCACGTGGATTTTGATTCTGCAG
1398342|12338935	JcCA0155021	Jcr4S01251	TTAAAAACAATGCATTCTTAGGTGAGAATCATTCTTTTCCTGTTATTATTTCTTCTCAYTTWWAAAAAAAARRGRCAAAGATGCTTGGTTGGTAATGGAAAARGGCTTCTCTTGCCATTCTACTTTA[T/C]ATTTCCTGATAGTTTGAGGAATGAATATCATTGATCTTCTGCTTGTTTTTTCTCTGCAG
1398403|12334674	JcCB0752701	Jcr4S00752	CTGCAGTTAGAACTATTCTATCTGGGTCAAATTTTG[C/G]TCTTCCACCTCTAATTTGTTCCATGAAACTTGCCATTGCCTGTTTTATAAATAGAAAATGTTAGAATATATCTTCTTTTTATATATTATATGTGTTTAACTATTGAGGTATAAAGATCTAGCAAGTGAGATTATTCAACAAAAGTTTCAGATTGCTCGGTTGAATATTTAA
1398420|12336456	JcCB0460271	Jcr4S01981	TTWAAAAAMYWAATAATGCACATACCATTTGCCAGATCCAAAAGAAAMYYYGAAGGATTCATTGCAACTGAAGGAGTATAGCCAATGGTAGAAAAGTAATCCATAACTTCTGATCCTCTCCCAAAGTACAAAGGGTTTCCTTCGGATAGCAATAAAACCTTATCAAACATGTAAAACAGCTTACTTGAAGGCTG[A/G]TGTATAGTCATCACAATCACTCTTCCTCCTTTCGCGTGGTCCCAAACTGCAG
1398472|12334476	JcCB0126361	Jcr4S01919	TTAAAGCGGGGATCCATGACTACAGCAATTGCCAAAACTAGGCTGCAATCCTTCCAATATCTACTAATTTTTTCTTGCATTGCTTTGGTAACARTGCTAATAAAAGGATCSTCACTTGCAGCTGCACGAGCCAGATCAGTCTGGATCTTCCATACTTCATGGAAGAATGCAATTGCAGTTGGGGTGGCTGT[A/G]GAGGTGAGGATATTGGCTGCATCATAGAGAGGTTTCAAACAACCACATATAGTCTCAGCCTGCCTCCAGTCTTCCATAGAGGGGGCCTCATTGTAATCAGGGTCAGAAGTATCCAAGCAAGAAAACACCAATTTCAGCTCTGCAG
1398498|12333756	JcCB0029671	Jcr4S00921	TTAAATGGAAGTGCTGGGCT[T/C]GACAAGTTCCTTGCCCAATTCGAARCTGCAG
1398512|12332989	JcCB0176951	Jcr4S00703	TTAAAGTAAAATGCATGCCCAATATAACTATAAGAATACCTGTTGAAAAGATGTAMCGATTGGCCTCAATATTTGTCCTGCTTTATCTTCAGATAAATTTAGAGCA[A/T]CCCTGATCTCTGGAGGAAGCAGTTCTTTGGTAGACCCATAAGAATAAACAACAAAAGAAGCCCCTTTCATTATAGAGTCTTCCGCTGCAATAATTATATCTCTCAACACATCAACAGAAATAACTGTTGCTTTCTTCATGACTTCCTTCAAGTCACTTGAAAAGCTAGTCAATCTATTCCCAGCCAATCCTCTTGTTTGATCTGCAG
1398679|12329288	JcCB0279151	Jcr4S00593	CTGCAGACACATCCACAAAAGTTGAATACTTGATGTCGACCGTGGTCCGTGAGGTGATCAGTGATTCTATGTGGGGCCATAGTGGGCCCAATACTTGTCATATCCACA[C/G]TTACGAATTTCATTTCCAATACAAAATTATTATTTATTTTGACAAAACTAGTGGTGAAAGAAAAGTATACTAATAATTTTGAAAAATAATTGTTTGTCTTGACATGTCAATATCAATCCCTTAGATTTAM
1398701|12328431	JcCB0023121	Jcr4S01251	TTWAAAMMACAATAATCCCTAAGTTCTCATCTCGCAYCWATCACTAGCGCCACTGCTGCTACCTAACTGCCATTTCAGTTTTATCGWTTGCTGCTGCCCTWWTTTCTTTTCCTTTCTTCTCATTGCATTCAATWTTCGTCTCT[T/C]TTTGTTAGGCTGCTAATCTTTGGTGACACTGCTGCAG
1398789|12325887	JcCB0544561	Jcr4S00961	CTGCAGGAGAAATGGAGGTGAAATTTCAGCTTACTAGAGACACACTTGAAGCTATGTTGAGATCA[A/G]TGACCTACATCAGTGAACAACTTTCTAGCACGGTATGGTTATTCTATCTTTCACACGGTCTTGAGGGGGAAAAAAGGAAWTYTYTTWWAA
1398939|12323262	JcCB0061231	Jcr4S01719	CTGCAGGCTGAGCTTGGAAAGCCAAGTGCATTGCATCCTGACARGGGAAAGGTTGCTATATTTGTTGATTGCAGTCC[A/T]GTTGCTGAACCAATGTTTGAGGTTTGCTTGTTTTATCTTTTACTTTCTAACATCGCTACCCTTTTAA
1398998|12324489	JcCA0080661	Jcr4S03999	TTAAAAATAATGCATCAGCCACAATCACAAATTAGTAGCTCCTATCTGTTTGACCTGTCCGATGTAAAAAGAATCAATAACCTCGGTACATGATGACTGACCACTCAACAGATCATCTATTACACGTTGCTTGACTGCCTTGCTTTTTTTTWMAGCAGTTTCTTGCTCTTGGGATTGTGCCACCACTTTGGATTCAACCAACTTGGTCTGCGATCC[A/G]ATACCAACTGCCGCTGCCTGATCTGCAAAGAGAACCTTGGAAAAAGGTGAACTGCAG
1398999|12321959	JcCB0421361	Jcr4S00269	TTAAACCAAGTATCTACAACAGTARATGGTAATGTTTATATATTCTTGTAATAGTTAGGATGACCTGCCATGGTTTCTGAGTGCTAGCAGACACTAATTGATTTCTCATTGAGTTGGCAAAGGAATAGAAC[A/G]CAGAAAATACATGTAAATGTTTACAGTCTCAGAATGAGCATACTTCTCTGCATGTGAACGGCAAAGTTGCAGAGAAAATGAATGGAATGTGCTGATTGTGAGCTCTTTAGCTATTGCCTTCCCAGCCACTGCTCCAATCCGATCTCTCATCTCAGAAGCTGCAG
1399030|12323739	JcCB0770701	Jcr4S02408	TTAAAATGAGAAAATTTATTACCATATATGCAGCCAAAA[A/G]TACATTGCAGAGTTGCCGGGAAGCTGTTTGCTGCAG
1399166|12322072	No hits	Jcr4S10696	TTAAACCCTATTYCAACTTGTATGCAGGGCTTGATGAATTCTCTCTACTCTCAGCCCTTTGCTCACTACAACACACRGCCACTAAATTTGCAGTCTCCACAGCAGCCTCTGCAAGGTCAAGGCTCCCAAAACCAGAAAATTCACTACAATGGTTGAAGGTCCATGGAAGTGTGATGGGTTATAA[A/T]CTTTGCATTCAGCATCTTGGTTTGTGCTGTCATGTGTGCCCAAATTTATCTGCAG
1399178|12321534	JcCA0041581	Jcr4S01427	TTAAAAATTTCGTCCTGGATTATAAAATCTTC[A/T]TCTTGCGCTCCTGATTCTGCATCTGTTCCATCTCCCTTATCTGCAG
1399245|12316251	JcCA0314851	two hits	CTGCAGATCCTTATACGTATTTGA[A/T]GTTAGAAGTTTTAGCCCATGCATGTCCTTTAA
1399325|12313920	JcCD0063815	Jcr4S00977	CTGCAGCCATTGGATTCAAAAGCTGAGCAGACCAAGGAGCCATACCA[C/G]TAACCATTTCAATAACAGTACAACCTAATGACCAAATATCCGAAGCAAAATCTAACCTTTCTTTTCTAAGTACTTCAGGAGCCATCCACAATGGAGTTCCACCGATATCCTGTAATAAATTTCCATTCTTTTCCAAGTTATTTACTCTTTTTGCACATCCGAAATCGGCTAATTTAA
1399548|12316523	JcCB0188251	Jcr4S00009	TTAAAGAAAAATAGTCATGGTTGTAGGGCTA[A/T]ATATGCATAGACTGACCTGCAG
1399563|12308700	>JcCB0077461	Jcr4S07647	TTAAAGATGAGGGTGATACGAGACATGAAAAAGCATTACTTACATTACGTCTTCCACCTAATTTACCCAGCCGTGAGCTGCTTA[T/C]ACAAACAATACGAGCACCTGCAG
1399607|12306973	JcCB0608781	Jcr4S02729	TTAAAAGYCACAAGTATTCGAAACTATTWTATGAACAGAAAATACAAAAAGAAAGGTATGCC[A/G]TTATTTTTTCACTGGTATAATTTCTGAAASGAAGAAGATAATAAAAGCAAATCTAATGAACTTTTATAGAAGCYGATGTACTCTTATTCACAGATCATACCTCATATGCAATCCAAGCAACAGAAGCTATCACTGCTGCAG
1399615|12306996	No hits	Jcr4S04080	TTAAATTCCACATTCCCAGTTTCAAATCTATAATTTAGCCAAAAGAAAT[T/C]ATAGCACATGAAGGAGGAAGTCGGAAATCACCTACCTCACCACAAGATCACGCTGAAAACTGCAG
1399700|12305059	JcCB0187511	Jcr4S06339	TTAAACTAACCACARTAATCGAACCCAACCAACTGAAAGCCCACACTGGATGCATCCAATGATTTC[C/G]GCGAAGAATATGATCGGGAGTCACCATATCCATCGACACTACATAAGCATCTGCTGCAG
1399738|12303883	JcCD0088019	Jcr4S03110	TTAAAGGGGATAGTCCCTGATCAAGTCACTTTCGTTGGTYYTTTTWTCT[T/G]CATGCAGTCATGCTGGCCTCATTGATCAGGGTGTAGAATTGTTTCGAAGCATGACTGAGATGTATGCAATAGAGTCATCCGCTGAGCACTACGCTTGCCTTGTTGACTTGCTTGGGCGGTTGGGGAGGTTAGATGAGGCTTTTGAAATAGTTAGGGGAATGGAAATCAAGG
1399756|12302951	JcCA0300181	Jcr4S00009	TTWWAARRRAAAAAAAATTAACCTGTTGAAGCACTGCTAAGCT[A/G]TTATCAGCAGCAGGAGCTACCACTGCACAAAAAGGAAAGCTTGCAGGCTGCAG
1399779|12313258	JcCB0213431	Jcr4S00103	TTAAAATTCACTAAGTAATGCACATAATAAAATAAAAAAATAAAAGATCACTTAGCCATAGCACTTCTAT[A/G]CTATACTCATTTAGAGCTCACCTCAATTTTCAATATTTATTAGCTAACCTGCAG
1399793|12313280	JcCD0075272	Jcr4S04095	TWWAAARRAAATAGCCAGAGAATTTCAGGAAAACTGAAGGATCCTAAGAC[A/C]ATGTAATGTCTCCCTTGAGAATGAACGAAAGCACAACTGCAG
1399799|12313295	JcCA0198191	Jcr4S04574	TTAAAGAACTTCGTTCAAGGATACCGAGTTTCAGACTCAGCTGCTTAGAGAACGGGAAAATGTGATTGTTTGGAACACACTGGTCATTTGAATTGTATCTTTTTATGGTT[A/G]TTGCAGTTATTGGAGCAGAACTAATGTTTAGAACTGCAG
1399807|12313305	JcCA0303361	Jcr4S02431	TTWWAAAAAAAACTAGTAATCTCAAATTTCAACTACCCCTCAACTTGATATAGTAAAATGACCAATTCGCTCAAGATGTCTACATCTCAAACTCAACCACAAGTTTCAACAGGACAGGTTTTTGCATGTGCTAT[T/C]AAAAGCAAAAACATATAGAACCGGAGACTAAAAGCTTGATTTTGAATCTGATTGAAATGATTCTACCATTTGCCAAAAATGTGAGATATTTGAAAGAAAGAAGACTGACAAACCTTCCAAATCAGTTGTTTGGTCTGTGATGACAGTAGATGATTTACTGCAG
1399888|12301012	JcCA0309201	Jcr4S00398	TTAAAATAGGACAGAKTCCWTTTTTTTYCTTTTYYYTTGACGATAGAAGGAAASTTTTCCCTCTCTCTMAAATTGTTTCCCTTCGAAATGCGAACTACAGAAAATCTTTTTTCCCTGTCGTTTACACAGCAAAGGGACAGCAAAAACTTATTTTTCATCT[T/G]CAAGTACCGTCCTATAGTGTTGGACACATCAGAAAAGRGGTTTTGWAGTAGAATTTCTGTAGATGGTTTTGCAATTTCTTCGGTTGKTTTTAGTGTCAGCCTGCAG
1399898|12301058	JcCA0309221	Jcr4S00637	CTGCAGTAKGGATRGTGAATTCTGAGAATAATTGAATTCAAGTAGGACCAACTAGTGAATAAATGATAGAAGATATCATAAACACATTCATGTCAAATGTCTTCTATTATCTCCATCTAGTATCATGTGATACTCACCTACCTAAGCAATCAAGTTATTCTCT[A/T]TTATACTAACAATTGTGTTCGATGATATTATCGATAAACAAATCCGGTATCCCTTGATTATAATTACCTCATAGTTTAA
1399914|12300331	JcCB0162571	Jcr4S04454	CTGCAGAGGCCMGAGTTTGAGAAGMAGACGAAGAACGAGGTATAATTGGCTGTGGCCATTGAAAACAAGATGTACC[A/T]ACTTTCACTCCCATTTTTCCAAAAAGCCCTCAAAAACAACAGCAGAAGTTGATAAGTTTTAGAGAAAAAGCTTTAA
1400004|12298116	JcCB0271921	Jcr4S10928	CTGCAGATGAGAATATGGGATTAGAATCAGATAGCTAATTGACACTTACATAGTTTTCAYTGT[C/G]AAACAATAGAACTAGGGATTACCAGGGAAGACTCCAGCAAAGCCATCGGCTTTCTCAATGAGCTCATCAATTGGAAGTGATGCAGTTGTGCTGTTCTTGCCATCACCAAGAAGAGATGAAGATGGGTACATATTTGTGCCCATTCCAAGCCTCCTTCCAGTYTCCTTGGCAATTGCAAGTTGGTCGCCTGCGTAGATTTTAA
1400045|12309767	JcCB0414051	Jcr4S01673	TTAAAACAAATAAATAAACAAAGTAACTACTCAGCTGGCACATGCTAATTTAGAAATTACCTTAGTTTTAGGAGCCAGACCAGCCATAAGAGCCGCAGCAGCATTTCCAGCATTGTTTTCTTCAATGAAACTGATAGTAGAGTTGATTACAAGCAAACACATAATACCGACAAAGTCTTGCCAATC[T/C]GGGGGCTTCCCATCACCATTTGCCAACGCAATCGCCATAATAGCTGCAG
1400098|12295592		3 hits	TTAAAATGACTGATTATGGTGGCTGA[C/G]GGTGATGGGGAGCGGTAAACAATAGCAGCAATAGCTGCAG
1400138|12295194	JcCB0696241	Jcr4S01647	TTAAAGCCTAGYTCTCCAGCTTTCTGGACGGCAAACAAGCAGCTTCAACTTCTGCTTACTTCGG[T/C]AGCAAAGACTATGAATTCTCCTCATYCCCGAAGCCATTACAGCTCCCTCAGCATTMCTGCAG
1400140|12295198	JcCB0540851	2 hits	TTAAATGGAATAYGGATCTTGCAATGAGATAAACGAAATTTGTTTCAATGGGGATTTTGCAAACCAATTGCAAAACTGAACCGATAAACTCTATTGAGATACCAAAATTGAGGACTTGAGGAAAGCCAAACGGT[A/T]CTTTGTGAGATTTATCTTCTCTTCCGCTTCTGCTGCTTTTTCTCGAACTCCACGAACAACATTCTCAGGAGCTTTCTCCACAAACTGCAG
1400200|12292933	JcCB0149151	Jcr4S14099	TTAAAAAGGCTGATAGCTACCAAGACACCTATGGAGGATATACAACTACATCATCACTTATTTTCTGCTTGCTTCATTCAGTGCATATAAAAGCTCAAAGTAGCAGTCTCTTATCATTACACAGGAATAACACTGGCAATCACATATAAAAAGGAATCGTAATGTTTCTTTTTCATTTGTAACATATTGTTTGGCGCCAATTA[T/C]GAATAAAACCTCCAAAATGTCAACACTTCTTTCTACAAGCAAATCCTAAAAGCCATCTAATTTTGGGCATGGGTTTGCCAATGCAAATATAATTACAGCCACAATCAGAATCATTGGTAACTACAAATATTTTCTCTGCAG
1400336|12287926	JcCB0275931	Jcr4S08045	TTAAAGACTTACACACCCTAACTTCTCTCTCTTCTCTCTCCTCTTTTTCTTGATTTATGGCCAAAGGAAGAAGTGGACTCTTCATTGATTCAGATCTAATCACTTCTGG[T/C]TTCTTCATACACAACCCAACAGTGCTCAATTCTTTTCCTGATCAACAAATCTTCAATTCTAATAACAACACAAAACTTACTTTCATGGATTCTTCTACTGCAG
1400348|12287974		Jcr4S07738	TTAAACCACCTTCCTACTTCAACAGCACAACAATATTTAGTCATA[A/T]CTACTGAATTATAAACTGTCAAAGAAAGCTAATTACATAAACACATGGAGTTTCTGGAAAATTACATCATCATCCACACTATCTGATCCATGAAGTCGGGATGAATGAAAACGAGGTTTCAGATMCTGCAG
1400392|12287071	JcCB0011211	Jcr4S02916	TTAAATGTCCTGGCTCAGGTAAATTATAGCTTAGTTCATTGCTGCTATAATYAGTTGAATGCAAAATTTTATATTATAGAACTCAATGAAGTTACCACAGAGAAATAAAGGCTAGAATAATAGCAAAGGTGCTCAATGTACATTGAATAAACTTTCGGCGTTCTCATTTTTGCTCCCTCC[A/G]TTTCCCTTCGATCTGGCAGAGGGATAGGGGACAAGCAGGAAACCACTGGCCTGCAG
1400435|12286473	JcCA0264091	Jcr4S08292	CTGCAGAATTCAAAATTGTTGTTCTCACTGCGTCCCGTATKCTTCCATCGTAATCTAAAAACCACCTGGAAATATTTCTCCGTTCAACAGGAGTGAACTCAATAAAATAAAGC[T/C]GGTAGCTAACAGATTCCTCTTCTCCATTTGAAACTATATCGAACCTATAGTTATGGTTGTACGGACCTGGAAGAGGAATGTTTGCAAATGATTTATCAGAAGTCAAGGTCCCACTAGTCCAAAATATAACTCCCCGCCGTTTAMT
1400438|12286485	JcCB0318551	Jcr4S00256	TTAAAGTCATTTTATAAAATAAATACAATATTTTTGAGATTGGTCCACAACGAAACAAATCAGCCGCGTGTCGTCAACAAACCAAAGGCCACAAGGTATCCTAATTTACT[A/G]GCGGACCCGTGTGATTCGTGCTCCGCAGCCGCCTCCATTTTTCCGAGCAGCCAAACCAGCAAAAAGTCATTATTAGCTCTGCAG
1400474|12285467	JcCB0012301	Jcr4S02337	TTAAAGCCCAAGACAGCTCTTCTATTTGCTCAGTGGCTAGAGTGGCCAGGCTTCCAAAAGATACATATACTACTGATCCTTT[A/T]GGCTTCCCATTTAGCCAATTCTTGCAAGCTTCATTATTTGGCTTGTAGATGTAGAAACCATAGTCTTTATCATCTTGGAGTTGCTTGTCTAAGTACATTGATGGTATTGTTGGTCCTATTGTCCTCAATGGCCATAGYTTTGCCAGCCAATCTGCAG
1400616|12361633	JcCD0124077	Jcr4S02278	CTGCAGCCGCTGATGTGGTGCCTGCTGTGAGTTCCAAGGTGGAGACCACCGTAACTCCTACGCCGGGGATTGAGTTGGGGACGGTAGTGCCATTTACGACAATACAAGGAGCAGTTAGTAGGAACATGGTAGATAGTTTGGCAATTCCTACGTTTAGAGTTGGTTACACTATTGTAACTGATGCGCTTGATGATCTTTACAAGAAGGTAAAAAATGCTTCTTCGGTT[T/C]ATGCTTTAGATTGACAGTTTATAGGCCATTGTTTGTTATTCTGAGTTTGATTTTACTCTCTGTAGAATGATTAGCCATGGGTTGTTTTATTTACATTGATTTCCCCATAGAATCTAACATCTTTTTAA
1400642|12357559	JcCB0470081	Jcr4S04099	TTAAACCCYCTAAACAGTCCCAAATAAGTGTTGTAATGACAAGTTTTCAAAATCAATAAGCATCAAACAGTCGGAAAAAGTTCAACGACTTCCTAGATTGAACAGAAAACATAAAAGT[T/G]TATCTCTAGTCAGGTATTTCAACAAGATACAAACCCAAATCTGCAG
1400651|12361653	JcCA0310141	Jcr4S13205	TTWAAAMMAAAGAATAGCACTATAGAACCTATAGAATGAATTGAAATTTGCCAGAACTTAGTAAAGCTACAAGGGTCTAAATATAGAAATGGAAAGTCAATGAAGCGTACAGTCTAATAGTTACATAGATTATCTAATATAAGCAGGAGAAGGA[A/G]AGAGGGTACGAGTCGGGAACTGAACTGAGCAGCAGTGTGAGAAGCGGCGGGGGAAGAAGGCGATTGTCCGATCTGAGGATGAGACGAGAACGCTTCCAGCCAACCATTCACATCAACCTGTACGAAATCATACGATTAGCACATATAGAAAAAGGCACGCAAAAGAAAGGAGATCCACCTTGTTGAACCAGATCTTTCTGGCTGCAG
1400686|12361690	JcCA0045241	Jcr4S04247	TTAAAGCAATTAGGAAAACTAGAAAGATTGCCACTATATGTTCCCATA[C/G]CGAGCCATCAGACCAACCAGCAGAAGCACCCCAACAGCCACCTGAAGGCGGTACACCACCACCAGCTGCTGAAGCAGCTAATCCTCCTCCAGCAGAAGCTCCACCAGCTGAAGCAGTTCCGCCAGCAGAGCCACCGAAAGACCCACCACCGCCTGAGAATCCACCACCTGAGGAGAAACCATCACCATCACCTGTTGCTGCAG
1400708|12283708	JcCB0068531	Jcr4S02260	TTWAAAATTTCAGGTTTCAAATGCAATTGGCAGATATTGTAGTGCTTAGGCCTAGTTTGGACTGAAC[A/G]AGTTGCATAAATGTGTTAGAAATTTCACCACTGACCATTCATTGCTGGATATAAAAACCAAACAAAAATACCCTGAACAGGGGAAAGTTGAAATATTTGATGAAGATTATACCTGTAGAAGCTGCAG
1400798|12283182	JcCB0396111	Jcr4S02131	TTAAATGACATGTAAGCATTATCAGTAATCAGACAGATAAAGCTCCCT[T/C]CGTAGACCCATTGTATTTCCTTCCTCTATCTTCCWCTGCAG
1400818|12283200	JcCB0041541	Jcr4S03996	CTGCAGGCTTTCAGGCGCTTGTCTGCTCTTCTTGAAGAAAGAGGTGAATTTTATGCAAATGCCAATACAAGGGTTTCTCTGGAAAGTACGTATGCCTGGATATTTATTTCATTTTTCATCCATTATGTATTTTTTGTTATTTTGTGTCGGTGTTGTCACCAGGCGCTCGCTAGGCGAGGAGTAGGTGCCTGGGAAACCTCTATGCGTGGCACCTTCAACCAGGTG[T/C]TGCCTAGGTGCAAAAGGTGTAGCTGGAGAATTCTAAATGGCCTAACTTTTAA
1400860|12363196		Jcr4S00199	TTAAATTTGGAATTTGAGAACGCACATGTCATCTTTCTCTCATTCACCAACTACAAAACAAAATATTTATTATG[A/G]TTTGTCACTTTACAAAAACAAATCCGACCGTTGGCTCTGCAG
1400933|12362961		Jcr4S25825	CTGCAGGGAACAACAAAGATAGTTTCCAGCAACAGATAAGACAGACACTTGCTACTCTTATTTCTTTCTGTGGTTGACTGGATTAGTAAATTCCATTGG[T/C]CGGCTATTTGAGTGATGGATTTACCATTKKTTTTWWAACTTGTTTTATCTTTCATTATTCAGATTGATTATGGAATTATTATCAAGTTTAA
1401080|12280697		Jcr4S00007	TTWWAAAAAWTWATAAATATACCCGCAGCACAACCATGTAATTACGTAAAGAAACCAACTCCATACA[A/G]TATAAAATCAATGATTCTCCATTATCAATTTATCACAGTAGGGTCCCACACGTATGGCCCCCAAATAGACAAAAGAATTAGAGAACCCGACAACTAACCCCTGCAG
1401093|12362750		Jcr4S03546	CTGCAGTGAACCTAATTTAGAATTGGTTTAGCAAAACGGTTTCAACAGAGAAGCCCATGAGAACAAAAAACACTT[A/G]GGTTTATATCTCGGCCTTTAA
1401113|12362775		Jcr4S02192	TTAAATCAAGRAGGAGGGAATAAAACCCATGGTGAATTA[T/C]ACAAGATGCTTTGGCCAAACGGCCCCAAATCTATCATMATSGAACAGACCSAGCACCTGACGAGGGGGGGTCTGCAG
1401127|12297649		Jcr4S00009	TTWAAAAWWAATGTATGAAAAATGAGGGGCAATGTGTAAATTTTGTTGT[A/C]GGAGATGACTTTTGGAGCTCCGACMCTGCAG
1401137|12297663		Jcr4S00495	TTAAACTCTGATGTTTATGTTCTCGTCTGGTTGATAGGTTACATGCCTGGCCA[A/C]GTCATGCAGCCAATAATGGCACCACCTGGTGCTCCTTCCATACCTGGACAGGCAAATGGCATGCCAAGGCCTCCAATGATGATGCCCCCGACGTCTGTTCCTGGAAGTACTGCAG
1401225|12362534	JcCB0084391	Jcr4S03946	TTAAATCATTTGTAGTCCAGGATGGAAGATGCACTTGATCAACCAAACTAAATCTAGATATGAAAAATAACTATACAAGAATTCTGAAAAACAAAAATAGTAAAAGAAAGGAAGCATTTGAGCAACTTACGGTCATTGACATCAATGGACATAGCAATTTTGTCAAGCACAGCAACAGCATCTTC[A/C]AGAGCTTTAGTGTAGGCTGCAG
1401379|12362464		Jcr4S14141	TTAAATGATTGATATGAGCATAGGCACAGAT[A/G]CAGACATGTGACATAACAAGCGATGCTATCAGTATCATATCAGCACGTATCAACTTTTATTACTGCAG
1401416|12359883		Jcr4S06013	TTAAACATAACTACTGATAACATAGGTTCCACAGGTGGTGCGGTGCATAATTATTAGTTATGCTATCCAGGCTTGTATTTTGGAGCTTAGTCAAACTCCTTGCTAATTTATTTCCGAGGTGAATTTTCAACTTTTCACCCTGTGAAATGAAAATTATAGCAAATGTCAAGTTTGCCATACAAACCGTAACACTAGGCTCGGTCTTTTGAAGTTCTCT[A/G]TATGTCATGAATTTGGTTATTTTTGAATGATAAATGCTAATTATGTTCATTACTCCATCTGCAG
1401433|12335072		Jcr4S02123	CTGCAGTTTTTGTCCACAAGAATAGCAATATAAATGRCTAAGGAATTGTATTCTCCACTACCTATTTCTTCTAACCTCCTCTCCTTTCCTTCATCTTCCCTTCTGCCAAACAAGAGTTAGGCTGCTATATTTCAGGTCCTAACAGACAAC[A/G]AAAATTCCAAAGAACTTGAGCACCTTTTCTGCCACCATAATCTYTCCTTTTTAA
1401513|12347017	JcCA0013041	Jcr4S01736	TTWAAAATAAAAAGGTACAATTTGAAACTAGTTTCAA[A/T]ATTGATGAACTCTTATCATAATGGGTTCTTGAGGTTCCTCTCCAATGGATGCTAATSGAATCACTAGAAGAAATAAGTAAAACYCGGTGTTACTTACATCATGGGARGAAAACAATGCTTGCACCCTACGCTGCAG
1401628|12353310		Jcr4S00013	TTAAAGCAATTCAAAATTAGTAACAAGATTAGATTCAAATATTGTCATGTTACCAATACAAAACAAAAGCATTGCATGCAAAAAAAACAAGAGTGAGC[A/G]AGTTGCGCTTTCTTTAGAATCTACGTTTTGGAATTTTACAAGCTTCCTTTGAACTTCATCCAATTTCTATAGTCATTTCTAATTTGTCTTCTTTTACAATTTCAGTTGAAGATTGTGCATGATTTCTTGAGAACTGAAATTGCAGGAGCTTGGAACCTGCAG
1401633|12276653		Jcr4S00156	TTAAACCAAGTCAGGTACTTTGCATTTGCCACC[C/G]TAGGCACCTATATGGGCCTTGAATCGGACGTAATGGACTCTATATGGGMCTGCAKGTACGCAGT
1401665|12362006		Jcr4S01025	CTGCAGTTCCTAACAAGTTATTTGTAGTTCTCTGTAGAGCATGATGCAG[C/G]TAAGAAACTTTTTCAACCATATTCCAAAAGAAGAATCAAGTTACATTTATGATMAGATGACTATGGCTATAAGGAMCCCTATATTTCTTGCAAAGAAGTGAATTTAGTACAAATAYAAGTGCAACAAGTACATATGGAAGCTCCTAACTGTGGAAGCTTTCACTTAYTATTGAACTGGCCGTGCAATTTTAA
1401710|12276711		Jcr4S00677	TTAAATCATATAACTAAATGTGGCTTGATATTTATATCCTCCGCGC[A/G]ACAGGTAGGTTGGCCCAGAAGGCCACTGCCCAAATTAGCTGCAG
1401780|12276122		Jcr4S06130	TTAAATTTTACCGAGGTTTGTGATGTTCCATAACTGGTTGGCTTTGAACTGAACAATGACGGGTAGTTCATTCCACCAAA[A/G]TGGGATGATATCGACGTTTCAACTGATCCTGTTGAGTCTGGGGAAGATGACCCAGATGACCTTGCATCCTCCTGCAAATTCAATGGACTGAAGCAGTAAATAACTTTGTTTCTCCACAGCTCATTCGGCATGCATATRCTATCAATCTGCAG
1401891|12346378		Jcr4S06460	TTAAACCTATAATCTAATTCCTGATTACACTATGTCCATTGTTTTATGTTTGTTCTTAAATATGGAAGCTTATTCAGTTCCTTGACCCATCCCAATCCTCCTTTGAAAGGTCTGAACCAGTCGTA[A/T]CCAAATATCTCAACGAGACAAGACCAGTCACCCACTCAAAATTATGAACAGTAAAATGAGAAGTGRAAGAGACATCGAGGAACTGCAG
1402042|12351521		Jcr4S02146	TWAAACTAMMAAAAAAWGGAATCCTACTCGATGAAACAACATATAATCACAAGTTGGTAAAATTTGATGCATATAATGTAAAATTTCAGGCATTCTCAAAATTACTGTTGTCATATAAAGTACCTGACAATGCT[T/G]CCTCAGATCTTCCGCCCCAAGTGAATCAGCAATTTCAAGCATCTGTATAGCATTTCGTGGCTCAACTAAATTTTCTGCAG
1402100|12332506		Jcr4S00179	TTWAAWWATTGCATGTTGATAGCTTTCGACATGAACAAATGAGAGCATTGTGGTAATGATAATATAGTGGTAACAGCAACGCAAGGTGGCAATGTTGATTCTGGGAATTGTGGCAGCGGTAATTTTATTGTGAGGATATCATGATAC[A/C]CCGGTAATGACAAGGAGATCCGACTACGATAGAGATTATGCAGTTGCATGGAGTGATACAAAATGAAGGTGGTAGAATGACAGCTGCAG
1402231|12273031		Jcr4S03668	TTAAATTACTTCCACAATTTCCTGTAYAAAAGCCAACGGAAAGCTGATATCATATGATAAAACGGTGTCAACTAACATTGGAAAAACACTCTAGGAGCTGCAACCA[T/C]AAGCATTTTGTAAATTTCGATTGTATAACTGCAG
1402304|12331410		Jcr4S04187	GAKTTAAAKTCCAGTCCAAAGAACAGAAGAAGCC[A/C]AAGTGAATCAATGAACTTGGACATTTGCAGCAGAAGTCCCTGTGAAATGACGTTGTGGCAGAGCATTTGAAGTAACACTGCACCATTTTGGAGAGCACTGTAGCTTGCTTTGGCTGCAG
1402363|12360782		Jcr4S00425	CTGCAGTTGGAGCTCTGTTCCATATCAGCAAGACCCTGTCCATGTCTTGGAAAACAGAAAAAAGCCACGTGGTTCGAG[A/T]TGACCCATCGCCATCGCCAGTCGCCGGTGCTAAGWATAAATGCTACTAGCAATTATAGAGGTCGACCGGATGGGAACACAGGAGGAGAAGAAAATGCGAGGGAGACTTTTTCCTTCTTGTATGAATTGAGACAGGAAATAATTTAA
1402422|12344861		Jcr4S04368	TTAAAGGCAAGCCCATGTGAAAAATTTGAAAGATTTGATGAATGGAATAT[A/G]GGGAAAGGAAATAATTTAGCTGCAG
1402469|12272349		Jcr4S00494	TTWAAAWWCAATGTACAGCAACAAGCTACTAGAAGACTGGCATGCTACCTCTGCAC[C/G]AGTACYCWYATATAGATATAGAACAGGCTTGCYGTTAGGCAGACAATTTCAAAGGAATCAATTTGGCATAAGAATATGCAATATATTGGATTCCATARAGTGAACTGCTCAGCTGCAG
1402490|12350679		Jcr4S00009	TTAAAATGTCTAAATAAATGCAAGAACACATCTTTGTTTTAGAGCCTAAAGGTCATTTTCAAATTTTTTTTTYYYTTKKTTTATTGTTTCATGGATAACCTAAACAAATGCTGTTAGTTTTACCTC[A/C]TTCCAGCCCATATTTTCAAGTAGTTTCCTGGCATAACTACCAGCTCCAAATGACATGTTCAAGGCTTCARCTGCAG
1402505|12340555		Jcr4S00115	TTAAATAATAAGTTTCTATAGAAAAAAACATTTCGTGTATTAAAACTACATGAAGTGATAATTTACCATAACTTTGAAAGATATTAAACTTCCCATGAATATTTGCATGCTCCATTGCCCCTGATTTGCTGGTAATAAATTGCT[T/C]ATTATAGGAAATGGAGCAGTCTGCTGATGTGCTTRCTGCAG
1402542|12350116		Jcr4S01175	CTGCAGGGGTTGCTTGGAAGATATGCTATGGGTTTCTAGTTAGTGCAATATTAGTCACTGTTATCATTCTAGAAACA[C/G]TGTCTTGGATGTGGAAATCAGAAACTAGAAATACATCTCCTTCCTTCCAAATGAATCCAATTTCATAATAAAAAATTTTCACTTTTCAGGTAATGTTGTAAAACAGCTAGCTAGCCTATGTTTCTTGATTTTATGTAGTTTAA
1402580|12360363		Jcr4S00052	CTGCAGTTCTGGGGCACCAACCTT[T/C]CTTCGTATGGAATGCACATCTGGACATAATTTAGAGGAAGGCAYAGATTGGGATGCAATTGTTAGCTCCTGAGGTTCAACCTTCTCCCTAGTTGAATATACATCTGGCGATGGTTTAACCTCTTACTCAATTATTTATCTCACCGATTTAA
1402627|12292363		Jcr4S03192	TTAAATTTTATAGTAGTTTATCCCCCCTCCTTTCTAAATCTTAGCTTTATCCTTGATAAGAGATGTTACAAAC[C/G]ACCAATCTTAGCTCCATCATAAAAATCATTTCTTCGAAGTAGCCAAACTTAGATGAGCATTCTCTATATARAAAACTGCAG
1402763|12350195		Jcr4S04531	CTGCAGGCTCCCTTCCCAGATCTTTGGATGTTATTCTTCGCCATGATATTGTTGAACAGGCCAGAGCTGGTGATACGTAAGACAATTTCTTCTCACATAATCCA[A/C]TCAATTTKGTTTTTTGGTTATGCATTTATTCCATTTTGATTTATAAGTGGACTTGTTTWA
1402816|12348077		Jcr4S00495	TTAAAYTWWRCTTCTGTGTGGGCTAYAGTAGTCGGGGAAACCGAAGATCAAGTATATACTCCGGCGA[T/G]AAGCTGGTTTACAGACTTCTGCAG
1402848|12356173		Jcr4S00494	TTAAATTTTTTTATATAACCTCATTGGTTGGCATTAAAGTGSAATGGAGGGAGTATTATTTTATTTCTTGCTGATMTTTCTT[C/G]TATCCTGAATCAATGCCCAAACTTTTAGGGATTGATTTCCTTGCTGRCTGCAG
1402893|12349739		Jcr4S03401	CTGCAGTGGTGGTGGTGTGGGGGTTT[T/G]TCCTTGTATTTCCTCAGCTTGATTGAGTCCAGACAAGCAGAGTGTCAGTTTTGTCTTCGTCTTATGACTCAAAATCATAGCCACGTGGAATGAGTAAAAAGGTCGTTTGATTTGTCTTTTTCTTTTCAAGCTTTTTTTATATGAATGTTTGGGGTATTCTCGTCGATTTTCAGTTTTTTGAGTTGATCTTTTTTTTAA
1402899|12343285		Jcr4S00089	TTAAAATTTTGGAGTTTCCTCAAAAAAAATTTACACCATTTCAATTCAATAGATTGAGCTGTTAAAAGATTTACTTCAGTTTCTTTTCTTGATTCTCTGCACCAAAATATTTTTCATCTCC[T/C]GGAAAAGTCTTCTACTCAAAAGTTGCACAATACACTACTCTAAACTGATAAATAATTCTTCATGTTGGTGAGCCTACTATCCACCCTGCAG
1402908|12355624		Jcr4S02870	TTAAATTATATACTATTTATATATATTAAATACTAAATTTTGTACAGAGAGTAGCCCAAGAACAAATGGGTCTTCATCGGG[A/G]GATGATTGGAGGACAGCATTTGATGCTGCAG
1402962|12349769		Jcr4S00003	CTGCAGTTATGCGGACAATTGTAGAAGTTGTTCAGGTTGAATTTGATAGCATTTATTGTGCTCAACATGTKYWTYTTCTTCRTCAATGCTTGTGATTATGGCCTTTCATTGAATTTACATTTMWTTTTTTYCCTGTGTTTCTGATGTGGTTTATGCTTGCTTGTGCCGAGTCTTATATTTGTTGGTAGTTTGAAATTCTGGTGGATAATT[T/G]ATGATGCTGTTGATATGAATTCTAGGTTTAA
1403036|12347501		Jcr4S00913	TTAAATCTTTTTTACATTGCCTAATTATCTATGAACTAGTTACTTATTACGAATATAAAGAATTTGAACCATTAAAATTGATAGCATGTGGTTTGGGAATGAG[C/G]AGGATTTTGGATTTCTTGTGGTTTGGGTTGCTACTTGCTAGACAGGTTGTGATTGGGCACTATTAGAAAGCATACTTAGATTGGTAGGGAAATTCAAAGGCTYGCTGCAG
1403070|12347851		Jcr4S08599	TTAAAAGAAGCAAAGGAGAATGCGAGAGAGAAGACCGATTGAATAGCTTTGTACGAAAAGCTAAAGGAGCTAGCTTGTTTTGTTTGTCTTCTTGGTAAATCAGCAAGGCGAGGCTATATATGTAAATTCAATAATATCATTCACCTTCCCTCCATCTTCTTCCTCACT[T/C]TGAGATGTAGATACATAGTTTTCTTTTTTTCTCTTTTCTCTTTTTCTGCAG
1403160|12269870		Jcr4S01627	TTAAAGTTGTACTCATCAGTTCTATTTCGTGAAATAGGAAATGCTGGGACGACAATCGGCCACCATCTGGTGTTTACAAATCTACAATTGG[T/C]GGATTGGCTATTGGAATTAGTGCTTGTCGGGATGATCAAATGRCTGCAG
1403297|12346203		Jcr4S00476	TTAAACTTTCGGAAAACAAGGTACTTTAAACTCTGCATCTTCCAGGCGAGTTTGTAACTCARTTATAAGCCYTTTTKKKTCTTCAAACTCAGTTCTTGTCTCAAAAGCAGAAAG[A/G]TCAGATACCTGGGAGGGAMATRAACTTATGAAAGTCAACCAAAACAAACTTAGAAGTAAATGAACCAAATGAGAAACAGTTTCCAAAATACCCTTAGTTTATTCTGYGCATCCTCTAGCTGCTMCTGCAG
1403303|12355936		Jcr4S02976	TTAAAGATTGAGRTTTASCATCCYACAATGGCTACCAAATGGAGTGATGGC[A/G]GAATTGCTCCTTCAAATGTTTTGGTATTTACACATACATGACAAAAACGCACTTTAGGATGAAGAAATATGTTCCTACCTTGCTGCTTACTCGAGTAAACAGATTTCCTTACTGCAG
1403306|12290609		Jcr4S03730	CTGCAGAAAAGAAGTGCAGTATACTAGAGATAAACCCATCTTGGGT[A/C]ATATTGACAATAACTTCAACAATCWAWTTTTTWWMWCAGGACTCATCGTC
1403321|12268961	JcCB0351851	Jcr4S01570	TTAAAGGGCAAGTCTGTTATTTTCTTTC[A/T]GCTGCCRATTATGATTAGTTCCTGTCCAGTAAATATTGTCCTTTCTATGGATACTGCAG
1403340|12359319		Jcr4S00476	TTAAAGGGGGAAAAGCTTTTAGAACAAATAGAAAACAACTTACYCAAGAAAAGAATGTCATTACCTCATTAGTTCCAGATATTCGTAGGGTGAAAACAAAGTGACTTCT[A/G]GATGACTGTTCATTCATCTGGGTCTTGCCAACWGATCTGCAG
1403363|12355966		Jcr4S01272	CTGCAGTGTCTAGAGGGACGTCTTCGGCGCGTGCGTCGGCGTCGAGTATAATAGTAGCTGCTGCMTTGAGTCTCTGCTCGTAATTCATTCTTTTTCTGCTTTGTCGAGTTGTAATAGGATTG[A/G]TAAAAATAGCGGTTAGGATACAAGAGCTTGGGAGAACGCGGGGAGAAGTTTGGAATTTGGATTTTAA
1403397|12345231		Jcr4S00348	TTWAAAARRCATATTCCAGTAAAACAAAAACACACAAGGAGTAAGTTATGACA[A/G]GGGTACCTTAGAGGTACAGATGACTTCTCGGAGATGGATGTTCATCCAAGTATCACAATTGACCAAATGTCCATTGTAAGTCTCCCCATTTTTCAGTTCCACCAACTGTTACAACATACAATCACCATGAATTACAAGCTGCAG
1403415|12338032		Jcr4S02553	CTGCAGTAAAAAGGTTTGATGAACGT[A/G]ATCAAACAACAGTTACATAATCACTAATTTAA
1403430|12359372	JcCA0314471	Jcr4S05921	TTWAAWTTTTYYYACCAACGCCAAGGTCTATTGTTTGTATTCAACATCCAATCAATMGCATTTTTTGAATCGGACTCAACTTCATGGGAAAGAATTCAAATGCGAGGAAGAGAAAACTTCGATTGCATATAGGATTGCCAAGAATTCTGCTTCATTTGAGTCTGCAACACCC[A/G]CTGATTTGTAGAAAATACATAACACTTGACCATGGGAGTTTCTAAGAACACCATCAACTCCTGCAG
1403442|12346732		Jcr4S00256	CTGCAGCTAAGGTATGCTGAGGTACATCCAGGTCAAGAAAGCAATGTACATT[T/G]TAGGATACTTGGATATCAGTGGCGTACACTACGATTTAATTTCCAAAACTATACTTTCTAAAATATTTAA
1403512|12267345		Jcr4S07488	TTAAATGACCGGAAACAATTTCAATTTCGCAAAATACGCCACTGCCGATGATAGCTTGGCTAGAATTTATGAGAATGGTGACCGGAAATACGCTGGTGAGGAGTTGAAAACGAAAGAGGAGATAGTTTCGCCGGCTGGTCT[T/C]GCGGAAAAAGCTAGAAGAATGCTGACGACGCTACTGCCCGATCGAAACGCAACTGCAG
1403531|12359155	JcCA0247351	Jcr4S03151	CTGCAGCCAAATCTGCGATTGAACAGTATCTCGAGATCCGGTAGTAACTAT[T/C]CCTCCAGCAACTGGAGTAGAAGGAACCTTCCCGCGGATTGCAGGGATAGTAGATGAAGGTGGGGCTCCCCAATACTCCATTCCAATATTTAA
1403590|12341424		Jcr4S08250	TTAAAAATTCAACCATAGAAATCTAAAGGCAAACTTGTKTWAAAVYWCGAGAGGATAATATTTTTATGGACGAAGCATCTTCCACATTCCACATCAGTAACACCCAGCAAAGCGATGACGAATTACCCTTCTTGGCTTCTTGCGTTCCCAGGTTGCAATA[T/C]CTCAAATTAGTAAACAGACATCGAAAGGCTCTCTTTTCCTKATCCTTAGACTCGTCTATAAATAAGGGCACTCACTGCAG
1403682|12266949		Jcr4S10019	CTGCAGYAACACAGAACACAGGACTTGGTCAATATGACATAGTACTCGACCTTTTATAATGCAACCGCC[A/C]ATTACAGCAGTGAAATTCACCATTATTATATTCTGGTCAGAGGTTTAAGCCCATGTGTTTTGGCCCTAGGGCAGCCTAGTTAGATGCTCTTCTTTAGGGTTATGTTTGTTTAA
1403756|12343728		Jcr4S00061	TTWAAAAWWATTGTCAGAATTACKMTTCGRAATTGTCCCAAATGCCGGAAACTCCC[A/G]CCACTGGAGCATCTCCCTTCTCTCAGGTTTCTGCATCTTCACAAATTAGCTGCTTTGGAATACATAGAATATGATAATAATGAGATGTTTTCTTCATCAGCATCAAAAACAGCATTCTTCCCATCACTGCAG
1403801|12354320	JcCA0127531	Jcr4S01017	TTAAAATCTTCCGGTCACGTGTCTTGACCTAACTTATAGGATGTTGATTGTAGAAATTTTAGGAACTATTTTATCATGTGCTTTTCAAAAAATTACTTAT[T/C]ATAATATTTTTGGATTTTTCTATAAAGCAAAAGTGATAAATAAAGTATTTGTTTGAGTTAGTGGTTTTGGTCACTTGTTGATGACTGCAG
1403808|12353099		Jcr4S01175	TTAAAAATAAAGCTTTAGCAAGCTTAAATTAAAATTTATTTTGATTTGAAAATTTCAAACCTGAGCATAGGCTCACCGCTCACCCCTGATWTTAAATAATTTCTGAGTTGTAAATACACTAATAATATGCTTCTCATTTATGAGTCAGAAGAATGGCATGCAAATATGGCATAAAAATTCCCTATAACTCAAAGGATCTGCTGAATAATTCTAAGTTATAATTAGAAAGAAAAAAGGAATTTCCACCTTTGGAGGCCTTGGAACAACAAAAGCATGG[T/C]CATTTCCAAGCATGTCCATGTGAGCTTGAATAATACAGCAGWRGKTTTTGCAATCCCCAGCATCCTCAAAAGCAATCACATGACATGGTTTGGGTTCCAGTTCAAGATCTGCAG
1403834|12326123		Jcr4S00009	TTAAAATTAGAATATAAGATCTGAAACTCATCGT[A/C]GAAGAAGATGAGGAAATACCAATCTGCAG
1403872|12354357	JcCB0680741	Jcr4S07339	TTAAATTTTCCAACCAACACAAGCAAGAAACAACAATTCTCTTATATTTCYATAGCAATACATAGTTGTACAATGGCAACCCTAGCTGAGAACGTTGTTGTTGCCGAGGATCAGACGCCAGTGGAGGAGAAGGTGAATGGTGTAGAACAGAAGGCTA[T/C]AAATGGGGTGAACTGTGAGAATGGAGTAAAGGTTACTGCAGACACCTGTTCATGATGGGCAGTACGAATGATAATAACTGCAG
1403961|12353916		Jcr4S00166	CTGCAGTGACGCCTGTGACTTGCTGGAAGAATTGC[A/G]TAAGTGAACCACAAATAAGCTGAGGCCTATTATACCGACTCATGAGATTCCTAAAAGGGTGTTTAA
1404074|12287437		Jcr4S00053	TTWAAAAAWWACTGTGGAAATAACCAAAACACGCTCATTTCTGAT[A/G]GGCTAGAGCTGTCGCGTCTCCTTTTCTCCACCAGAGCAGCAGATGCTAGAGCGAAAATCGAAACAAATAGGCCAACACCCATGCGTTGCAATGATGTGAGGCCCCGGCGATGGCTTGTGTATTTACGAAGAACWGGGRMWAKSMAWKKCWCAYAKRRGRKWRSAAGAATGAGAGCATTGATGGTGCTAAAAACGGTGACGGAGCCTGCAG
1404077|12344912		Jcr4S01394	CTGCAGAAKGTACATGGCWCCTGWGTATGCTGTTGGAAAAGAARTAACAGTGAAATCTGATGTGTATAGTTTTGGTATTCTGCTCCTTGAAATCMTT[A/G]GTGGGATAAAGATGGACACAAATTTGGGCGATCGTGGTAATAGTATTTATMTTTTAGACAAGGTAAWAAATGCRTACTTCTTKTTTACTAATTTATTTGTTTATTTATATTATAAGAAGGTSAGAGTATTGTGAATAAAGAGACTGGAACTCACCAACTCAAMTAYAATGGTTTGATATCATCTGATTTTAA
1404111|12351865	JcCA0081451	Jcr4S00198	AAAATTGCCAAGTGAAAGGAGTAACAATAGGGACCAACAAGTTTGTTWAAAAAWWATGCTACAAAATAATATGAATTTTGGAACTACTGATCTTCAAACCGACAAGAAGTAATCATCTTCGCCTTGATCTTTCTACGTCATTGCCCCCTCCATGCTTGGTAGGGTGTGGAACTTTGTTGGA[T/C]GCATCTGCATGAGACGCAGGATTATCTTTATCTCTAACCGATCTAAGTTCCTGCAG
1404193|12358065		Jcr4S00152	TTAAATTTTGATTCTAATGGATTGTGAGTCTAATTTTATGATTCAGGGATTATCCAACGTGATGGAATTATTGGCCTGTATAGGGGTTTTTTGCCAAATGCATTGAAGAACCTACCAAACAGCAGGTGAGCAATCCTTCTCACTTTGAT[T/C]GTTTGATGTCTCTGCATTTTGAGGATCCTTCAATATGATACCTTGTTTTGTTAGGAACCTATAAGCTTTAGCCTTACCCTTCAAATCGTTTATTTGGGAATATACCTTGTTTGGTTCTTCCTGCAG
1404236|12286882		Jcr4S06302	CTGCAGTGAGATCATATCTAGTTCGCAGMTCGTCTAACATGAATGGACAAAGAAGCTGTAAGAAACCGTTTGAACAGGAAAGCTTTAGAGGATTACACGTAGAAAACCAAGTAAGCAGATCTTTTTCTCTTTCTTTTTCAACAAGAACAAGCACAAGTTTCAGCAGGAGCTCTGTAA[C/G]TAGTGGAACGAGTGACAAATTGCAAAGAGAAAAAGCAGGAAGAATTTCRGTGTATTATGCAGAAATGCACAGCTAATTTAA
1404287|12324797		Jcr4S00435	TTAAACTGTTTGGTTGAGCTATCTTTGTGAGGTGATTTAGAAATTATGAGCGAGAGAAGTTTGTTTAGAGAAATGGTGAGGT[A/G]ATTTGGTAGAATATAGTCCATATTGGCTGTGTGGTTGTGGAACCTTGCCCCATTCTGCAG
1404346|12357882		Jcr4S00385	TTAAATTTTTGCACTTGCCCAAGTATGCTAA[A/T]TTTTGCTTCGCTAAATTTCTTTTCAAGGTTTTGAGAAGCCTTCTGCTATCCAACAAAGGGGAATTGTTCCATTTTGTAAGGGTCTTGATGTTATTCAGCAGGCCCAATCTGGAACTGGAAAAACGGCAACATTTTGCTCCGGCATTCTGCAG
1404357|12352815	JcCA0314251	Jcr4S20381	CTGCAGCTTGACTGGTTTCCAATGTAA[C/G]TGCCCCAAAGAACTCACTTTCCCCGCTATGGTTTTATCTGTTGACTGGAWWTTTTATTAGTATCATTAGCTATGAAAGTCGTTATATATGGCCATAAAATTTAA
1404368|12324806		Jcr4S03000	CTGCAGAGTAAATATTCTTACTCATACTGCTGAAGTTTMAAAAAAAGGCAAAATTATACATAGATGCAACCAATAA[T/G]AATAAGGAAAGTCAGAATAGGATTTTAA
1404489|12357367		Jcr4S00098	CTGCAGYAACATGACCTAAGCATGTAATCACACATAAAGTGACCCCAACGCCAAGAAAAGTATAAATGAACCT[T/G]CATTCCACAAAGATACAAATACAATGCCTTAGCTGATTTTAA
1404589|12350440	JcCB0374621	Jcr4S00146	TTAAAAAGTTTTTYTTTGCTTCATTAGTCTCAGTTCGTCTATACAAGTACTTGATGCAATGATTGAG[C/G]ATCTCATTTGGTATAGAACTCATAGCTGCATACTCTTGTTGATGATCTCAATCAGTTTCACAGTTTCTCAGCCTCCTGTAGCTGRCTGCAG
1404608|12343534		Jcr4S01225	TTAAAGAAGAAAGAATCCCCGTCATCCTATCTCATCCCTC[A/G]AATGTAACAATATTATGTTGTTTGGATTACTTGCTAAAAAACATATATAGCTGCAG
1404620|12323615		Jcr4S03143	TTAAAGTGTYACCTGTTCAATAAGGGGCATAATCCAAGAATCCCA[T/G]GATCCATCTCCAATTTCACTGCAG
1404686|12285157		Jcr4S09272	TTWAAAAAGAAATGCACTAGCATATGAACACATTCAAAG[A/T]CCACAGATTTAGATCCTGCAG
1404753|12352408		Jcr4S00404	CTGCAGTAGGTAGAAGAAATCAATACATAATATACTGCATAATAAATCAACAAAAACTTCAGCTTGTTCTCATGTCGAAAGAACAAGAATTCAAATTTATACTGTAATGATATCC[T/G]CATTGTTGTCTGTTTCAGCAATGGAATTTAAWGGTTAGAACATTAGAAGTTGATATATTTAA
1404867|12356283		Jcr4S03364	CTGCAGYTGGTAAGCATAAGCATCAGGATACAA[T/C]ACCTTATGTATCGCAGTTATGGAAAGTTTTTTATTTGTGTTCGCTAGATTGCCTCAGAAGCAAGCTCTAAGTTYATACTCAATAGTCTCTGACATCAAATTGACTTCTCTAAATTGTTCCTTATACAGAATTTGTTTAA
1404870|12351781		Jcr4S01202	TTAAAGTCCTAATCTCATGATGCAAGCAATAGAG[A/C]ACTTACCATGCGATTTACACCACTATTGGGTCGCAGATCAGTAGCTGCAG
1405038|12349255		Jcr4S02870	TTAAAGTGAATCTAATTGACCGGTCTAATTGATTTTGTTTAAAGTTGGCTATGGTTGGGAATTTTCTCCACGGTAGTGTAATAGATTGTT[T/C]GAAACTTGTATGGTAAACATGGTATCTGCAG
1405049|12342465		multiple	CTGCAGATGCCACTACTGTTGAGTTGGTAGTAAACCATGATCTGCTT[T/G]TGAAAAAGCTACTCTCAAGGTGTAAAGTTGAAGTGAGATTTTAA
1405122|12351090		Jcr4S02914	CTGCAGCAGCAATGCTGAGAACACAAAATGTTCCAGTCATGTTTCCAATTGCCAATGTAATGGCAGAAATAGCTA[A/G]AGCAGAGAATGAAGAAACTTTCGACAATTTAATCAAGCTCAGTATTAAATTTTGATGTTGAAGATTCTCCATCCAATTCAATGAAGCTTACAAAAGNTGAATAGCTGCTTAGCATGTGGAAATTG
1405324|12333201		Jcr4S02497	TTAAAAGACAATCATTTTGGCGACAATCGCCTAAATCACATTAAGCAAGTTATTTATCGTAATGTGTAGTTATTAGTGGGTAGTGGGTAGTTTTAGCTTTGCATTTAGTTGTTWAAATTCTCGCATTAGCTTGAAG[A/T]TATTGCAGAAGAAAACTGGAATGGAGAGTCTGCAG
1405383|12349423	JcCB0696081	Jcr4S01021	CTGCAGAAACATTCCAACAT[T/C]TGAAAATCGAGTTCCATACATTTTATACTAAATCACAAGCTAGCAAACAATGATCCACCGATTCATTATCCTTCTCACATAAAGGGCAAAAGCTACTCTCATTATTTGTAATAGTTTACATTTTAGTAAATAAGTCCTACARTGAATTCTATCTAGATATGTTTTTCAAACAAATATTGCTACTTTAA
1405488|12354264		Jcr4S01735	CTGCAGGCCCCATTGACAATGCTGAGTTTACCAAAAATCAAAAATCAAATATATG[C/G]TACTCAGATAAGAGGACCAAATTTTGAGCATCTCAGCTGTAARGGTTACACTTTAA
1405620|12330593		Jcr4S01485	CTGCAGGTGTTGCACATTCCCTCTTTTGTATGTGTTACAAATTCAATATGCAAGTTGAGAATGCCACTGTTCTTCTTCTGCTAGCTGAAATTCA[T/C]AAGGTACATTGGARCATTTGCATGACATATATTTTTAGATGTAATTATCTTGGCTGTCCCTAGGCATTGGCTTTAA
1405640|12282064		Jcr4S12101	CTGCAGKCGTCACTTACATGAGGGATAGTGTTTCCGTCTTGATGGTTTATGATTTTAGGCAATTTTGTTTTATGATTTTCTACTCAGTTGTAGAAAATAAGCCAAATCAGTC[A/C]AAAAACTGAACAAAGTTGACTCAACCAACTAGATCAAACCTCTTTGATTTGGTTTAA
1405724|12340301	JcCB0478801	Jcr4S01623	TTAAAARAGGGAGAAGATGAAACTCACACTAGACCAACAAGGAGAGTCAAGACCATGCTCATTCTCTTGACAGTGGGGAAGAAGCTATTGAGAAATCCGAATTTTCATGCTACTTCG[T/C]TGGGTCTCATTTGGGCAAGCATACATTTTAGGTAATTCTGCAG
1405726|12348338		Jcr4S06900	TTAAATGGAGTGGCAACCATTATTAGTAAGATAGGCCTTGCCTTTGTTGCTGTGACTTTTRARSYTTTAGTGCAAGGCCTATTTTGCCATAAATGGCATGAAGGATCCCACTTGAGTTGGTCTGC[T/C]ACCGAAGCAGTAAAGATGCTAGAGTACTTTACARCTGCAG
1405734|12335465		Jcr4S15009	TTAAAATGGAGTCATTTTTATAAAATAAAATTGGAAACGGTCCCATTGCCGAAATAATGGGTGGCGACTCAAAATAATTTATAAGACCGATTTATCGGCACCGCGCTCCCTAAAAGGTTTTAAAGGAAAGATATAAAGGGGTATGAAATAATAC[A/G]GAAAGATGCACAACACAAAACTGCAG
1405755|12328554		Jcr4S00912	CTGCAGTGCTTGCATGAGGAAGATTATATATGA[T/G]CAGTGCTAAATGTACAAGAAGTGGATGGATAGTCTTTATAATACAAGGTAGGTAGAATTATARGAACAGGAATCGTTGGATCACTTTAAGTTCAATAATTGATTTAGTATTAGCAGAAGCATTATCAAATGAAATTGAAAAATTTTTTTTTGTCAACTTATATTCATTTAA
1405895|12347928		Jcr4S02273	TWAAARRCTTCTGGGCAGAAGTTCCAAGTCTACGGCGTAATATTTGAAGCACCCCATGAGTG[A/G]ACTGTGACCATATACTTTTACCATTGCTCTCCAACTTATCAAGGAATGTCTGGATTGAGGTAACCATTGACTCTAGAGTAAGAAGAGATTCGGAAGCCAATGTGAAGGAGAATGAACAAGCTGCAG
1406094|12327974		Jcr4S00038	GGACGTCCTGTTWWWARRRRRRRRRAAAAAAAARKWCAACATTTTGGTACAATAATTTGTCATCTCTTTTCGTGATGCAATGCCAGTTTTGTCTTATATGG[T/C]AGTTCCCCTTCGTGAAGAATAAGCACTCCCTTATTTCTTTTACTTTGAGAATCAAAGCCACAGTTTGTTGTTTGTCCTCAGCTTTGTTTTACTTCTAGTTCATGGATACCTGCAG
1406120|12346418		Jcr4S00065	WWAAAWWCGTTTGACATCGATACAGATGGCCGGATAAGCAAAGAAGAGCTGGCAGATGCTGTTCGAGTCAAGAAAGGATGGTTTGCAAG[A/G]TGGAAAGGCAAGAGAGGGATCAAATCTGCAG
1406142|12346968		Jcr4S02160	TTAAAATCTTCACTACCATTAATAAGAAAATTTTGAAAATACTTCAAAAGAATATAATTTTAAATGGGAGAAAAATGTGGCCTGAGGTGATGTT[A/C]GATCCAATCAAGCCACCAAAATATGAGAAAAAAGCTGGTAGACCTTAGAAGRAAAGGGCAAAGGCTGCAG
1406155|12338501		Jcr4S01569	CTGCAGATTCAAGTTGTAAACTTTTCAAATGRGGGAACTCTTTTATTTCAAAATTTTTARSYTTCCGTAGTGAAAGATTGAAGTCAGACAATAATGGTGTTT[C/G]AAGGACAAGCGATCTTGGTTCAATACAATTTAGCTCAAGTTTCACAAGGCTGGGCGCAATAACAGTCAGAGAAAGCGGAGCATTTGACACTGTCCATCGACATGTTATAAGGTGAAAGAGATGGATTTTTGGATCTTTAA
1406203|12280493	JcCA0152481	Jcr4S06491	TTWAAARKTWCTCTCTTTACCTTTATGTATCTTGCCTCTTGCTTTTGTGAAAT[A/G]CTTGAGTTCTTCTATTCCATTATCTTGTATCATTCTAATTTGACAACTCTGCAG
1406341|12349947		Jcr4S00089	CTGCAGCCTGGTAAGCTCTCTGAGTAATGGAAGGCCAAATCCAACAGCCATTATCACAAGCTCCCATTGCCTTCAAATCTAAAGCAGCCTTTAGTGTCTGCTTCTTCCCTTTATCTGACAAACCACT[A/G]TCAACTGATGTTTTTGCTACTGGGTTTGTGTTGATAATCCCTAGGCTCTCAAATTCAGATTCCCCAGCTCTCACCAGAAAATACCTTTAA
1406404|12350001		Jcr4S23002	TTAAAGTATACTCAACTCGTATGTGCGGATCAATAATTTTTTTMCCCAACTCAATCCATCAATTACATAAACCCTCAGCATTATGAATGAATTGG[A/G]TTGGATATAGGTCCAATATAAATCTGCAG
1406452|12345411		Jcr4S13202	CTGCAGTAAAACTGAAATTCATTGCTAACTATGTT[A/G]CCCAGATCAACACCAGTGGTATTTAA
1406534|12318635		Jcr4S05050	TTAAATTCCAGAGAATAAATGATGATTGGTTTTCAGTGTTACA[A/T]CAAAATAGTAGGATGTATATTTATGACATTATTTCCCATAAAATAAATGATAAAGAAATAGACATTTATTCTGGCAAAAAATCTAACTGCAG
1406628|12346310		Jcr4S00326	TTAAAACAAAAACACGTTACAAAGCAAAACAAAACAAAAGACCCTAACAAAGACTAAAGACTTATAAAAACAATGACTTATGACTTTGAAAATAATAATGACAAATGACTTTAAACCTCTGCTTGCACAGAGGGCAACGTGACTC[A/C]ACTTTTGACCACTCCATGATGCAAGTGAAGCAGAAATAGTGACTGCAGTGTACGCAGTCTGATGCGGCATCG
1406671|12326248		Jcr4S06130	TTAAATTCARCTGCAAGGAAATTATTTGTCAACTTCATGATTTAGATAMAACYAGAATCAATTGATCGTTTATATGTTCAAAGTAATAATACAACAGATAATCATGCTGAAATGACAGAAGATCCAACATTTTTTGGAATTATGAATC[A/C]GCACAATAATTTCAAAGACCAGACAAAAGCAACTAGGAGTTGACTTACCTCATCATCTCCYMCTGCAG
1406769|12276330		Jcr4S00691	TTAAACAACATTTACAGTTCACACCACCCATCGCCTATCTGCTTTGA[A/G]AAACATTATAGGGAGTATATAATTGCTTCATTGCCTCATTTGGAGGTTTTAGATAATTTGCCCGTTGGAAAGCTGGACAAGAAAATGGCGAAGATCATCTCTTCAAAATTCTATGAGTACTTAGCCTATAACCGACAATACAAAGAAAGCATTGTCAGTATCCTGCAG
1406782|12348217		Jcr4S08560	TTAAATTTCCAGTTAGTGAAAGGAGTAGAA[C/G]ATGAGGTTGACAAAATTGGGAGAGACGATTACTGTTCTGCAG
1406818|12348267		Jcr4S14422	TTAAACATATTACATGATAGTATAGCTCTCACAGGAGGCATTTATTCAATCGAATGGATAAGCAAAGAAAATGAAATAAGAAAAGAGGATGGCTTTAGAGACCACAAGAAAAGC[T/C]ACTGGTCAAAGTACTCACCGAGTTCCAAACAGGTTTCTCTGTMCTGCAG
1406827|12348279		Jcr4S03215	TTAAAAGGTTGATGGCTTTGAGGAACAGTCACGAATTTTGGGGCTG[T/C]AATATAGTTATAATGATGGTTTTTGACTGCAG
1406853|12345796		Jcr4S19617	CCTCGAGTAAAATTWWWAAAAAAAWTTWATACCCTTCATTGTTTCATCTGATTTACAGCTTGGCAGTGGTTATTCCCATATGATGCGTGATACTTTGCTATA[A/C]CTCTTTTCATGATGTTATTCTGCAG
1406898|12347553		Jcr4S00052	TTAAACACATRCGCACTTGCACTACCTACCTGCTTGTAATACCGAACAAGTTTGCTCCTTTTTGGTGTTGAGAAAAGAACTTTGGGAGTTCGATCAGCAACCATTAGAGGGTCCTGACCGTAAATCCTAAATATTGGACGGCAACCCCCCTCTCCATCCATATTGGGAATGATTCTAAGAATAACACAGTCTAGTGTAAGTGCCCTATCCAGTGGAGGCCACTGTGAGCCTAC[A/G]TTCCTTCTTGATACATACTGCAG
1406975|12333341		Jcr4S00504	TTAAATTTTTCTTTTTTCSGTTGTCAAAYATCTATTCCTCTAATTCAGAATTCTAAGAGAAGCTAACATATATATACATATATACCATAAATAAGCTGTTTTCCAGTCGGGA[T/G]TCTGCTGCATTTTGGTCCAGATATCGAYCACTGGGCACCCACATTCTTCTGCAG
1407011|12325609		Jcr4S02676	CTGCAGTCGGATATGTATAGCATAAACCTCAGGCACCAGCAGAACAGCAACAACAAAAAAATTTTTAAAGCGAGTAAAAATGCTATTTACAAATACAAACCG[T/G]AAGAAGAAAGAATCCTGCATCCTGCAATGTTGGCCCTGGACGATGTAGATAATGAACTCCTCGGGCAGCCAAACCATGTATATACTGCAG
1407116|12346515		Jcr4S00207	CTGCAGAAATATAAAATATAATGCAGAATGTTCCCAAAGCAATCAATGAGGGCCCATATGTTTGTTTTCACATCAACTACGACTGA[T/C]GAAATGCACTGACATGTGATTTTGGGTGACAAAAAGCCATAATTTCAACTTAGTACAATCAATTACCATGGAATTTCCTGACCATCCCATGCGAAGAACTTGCCATTATCATGGTTCTTGGCATTGTTGATGATGTTTAA
1407190|12332646	JcCB0552601	Jcr4S00234	CTGCAGAATTTGCATTACCCTCCTCGTTTGACTTGAAGCAATACACTGTACGGACAATGGC[T/C]GCAATGTTTTGATCAAGATTTGAGAGGAAGTAGAGACCTTTCTCTGTCTCCTCCTCTGGGGTTACCAAAATAGGATCCCCTTGTTTCACAATTAGTTTAA
1407197|12345817		Jcr4S18049	TTWAAAAWWCTACTTTGGTGACGCGACATGTCGTTTTGAACGCAACCTTGTAGCAACAAATAAAAGACGAGAAAAATAGCTACTACAGTCY[T/C]GCCGCCGACGCATTCCGCAGTAAACACTGCAG
1407225|12343970		Jcr4S01416	TTAAAATAATCATTATCCGACCAACACAATGTTGGTTGAGATAA[T/C]AAGCGACATCAAACTTCTGCAG
1407257|12341294		Jcr4S00611	TWAAARRAATAAGCATTGCTGCGGACGGTGAAAATTACAAGGAAGCCATAGACATCATCCTAGAAATCAAAGAATATTGAAAAGCAGAGCAATGCTAGTTTTGCGATAATTGCACACACATCAAACCAAAAG[A/G]TCAATCAATACGCATAAAGGGAACACGGCACAAATTTCTCTCATCCTCCACCAGCAAGCAGACCTGCAG
1407310|12325670	JcCA0231931	Jcr4S03572	TTAAATATACTCTAAAAATAAGAAAATACAAACTGATTACCAACATAAAAAGAATACAACTCATTACATGTCAGACGATATAAATTCCCAAAGACAACTACAATTAAAACGGACGAATTATTTGTAACAAAGTTCGCGTACCACAAGTGATACAGTTACATCAACCGGCTGTA[A/T]TAAATGATCAATTTTATTGCCTTCAGATCTTTCATTCTGCCAAAATCTGGAATCTGCAG
1407326|12327601		two hits	TTWAAAWWGCACAACTGACAAGAATACCTGGTATACTGCTTCAACAATGATGTATCGACGCAATTT[T/C]TTAGCACGCTTATTCTCTGCAG
1407394|12331665		Jcr4S00578	TTAAAATTCAAACGTGACAACAGCATCCATGTATGGACGCATGAAGGATACTTCAGAA[T/G]TTCTTGTAATAAAGTTGCACAAGGACCTTCAATCAAACTTATGCAAATGACTGTCGTGCAAGGAAGGTTCAAAAAAAAWTCTGTCACAAATTGTTCCAGAAATTGAAGAGACTTGGGTGCAAGCCTGCAG
1407411|12344004		Jcr4S00488	AGAGGTGGTGAAGAGATGGAGAGGTTTTGTGCTGAATATCTTGGTTTTAGATGCCTGCAGAGGTTYTTGCACGAGCCATGAATAGTTTGAGGTTATTTTCTTCTTGTGATGTAAGCATATTGTAATA[T/C]ATGTAAAAATGAAGGGTTATCTGTAATTACATATMWTGTTTTTGGATTTTCTTTTCTCCATAGTCAGTTGCGTTTTGATGATAAATAAAACAAAGCTTGATTTAA
1407579|12344179		Jcr4S00233	TTAAATTACTGCGAGTTTGAATTAGATTCTACCTATGTTAGCTTGGTTGCTATTCCACACCATAAATAACTCAAAATATAGCTCCAGCTAAAAATTTAGCATTCATTT[A/C]TACACTCAAGCAAGTTATAAAATGAGTAATTATGATCTACAGAACAAATTCTGCAG
1407655|12329960		Jcr4S00053	TTAAATTCTTCTATTTATATTGCAGCACAGAAGCATTGGAATTTGCTCAAACSAAGTTGAC[T/C]CCATTTGGGAAAGTCCAGAAGTATGTTGAAAAGCTTGAAGTATGTTCTTCATAGTCAGTTCATTTTTTGCATATGTACTACATTCATTCCAGTACTTTGTTTGAGAATAGAAGAGACTTTTCTATTGCTGCAG
1407681|12314512		Jcr4S00294	AKTAAACGTGTGGAATRCGCTCTTGCTGATGCGCGGTCRAAATTTATTGGAGAAAAGTTAYCTGGCAGTTCATCAAAATCTCCTATTCCTCAATTTTCACCTTCATCTTCCCCTGGTTCATTGAAGGGAT[C/G]TSCAGCTTCCAACTCTGTTGAGATAAGTTTTTCAGCAGAAACCTGTCAAGGCTCGAGTGGCATAGTTCACTCCTTATTTGAGGTAGATGATCCTTCTGCAG
1407714|12337831		Jcr4S09625	TTAAAAATCTTTTGTATAACTAATATATATCGATAGGTAAAATGAGGAAAGAGTTCGGTTTCAATCATCTAAAAGATTACCTGTATATCATTTATATGATATAATGGACATG[A/C]TGTGTGAAATACACCTTCACATCCATCAACTGCAG
1407809|12343704		Jcr4S05318	CTGCAGYAGGGGTATCAATGGATCCATCAAAAGTCTCTAGCATTCTTCAGTGGCCCATAAACTGCTCAGTCAAGGCACTCCACAGGTTCCTCG[C/G]CCTAACATGATATTACAAGCAATTTATCAGAAATTATAGAAAGATAGTAACACCTTTAA
1407832|12321638		Jcr4S01647	TTAAAATCATAGGTCAAGATATCTCCTGATAACCCA[T/C]TCTGCCATTCCTATGAAACAAAAATGTTTTCTTTTTTATCCACGTTTCCCCCTTAGTGATTCTTTCAAGCATATATAGCTTTCATGTATAACATAGCTCGTAGTRCTGCAG
1407842|12323323		Jcr4S04626	TTAAAATTCTATAAAATTGATTWTTWWWAAARRAGTACATATAAGAAAKAACAGAATATCTAAAGGATAAGAACACTCCWTCCRTATTCACAATGAATCCTGCAACCTATTCAGATTATGGACTAATACTTCCAAATAAATTTGGTGATTAGAAGAAAAGGATAGATTTCATAGATTGAATTT[A/C]TGTTGTTCCTTGGTGCCTCTTGCTGCAG
1407850|12321642		Jcr4S02170	TTAAAGTTATCATTCAGTTTAGGCACAGAAATAAAATTGA[A/C]ATGAAAGCTGGGATAACTTACGTGATGATAACAATGAAATAATCCTSTCAGAATCATCARCTGCAG
1407890|12342847		Jcr4S00005	TTWAAAAARRAAATGAATCAGACAAATTGGTTACTGTTGAAAAAGAAAAGAA[T/C]AAGAAAGAACAGCTAACCCTGTCTGGGAGCAKCAGGATCATGTGATGAAARCTGCCAGCTTGCTACACAACACCACCAAGTGATTATCTGCAG
1407917|12342859		Jcr4S00152	TTAAACGCTACTAGCCACTTGTACTTTCTCTTGGAAGATGAGCGGGTGTTTTGTGTGTTTCATGTGCTTTTACGGTGGTTCAGAAGACAGAAGTAGCTTTTTC[A/G]GTAACTCTATCATTCACGTCAGAAAACTACTATGCAACTAGATTTCTAATTGAAAATTCACTTGATTTAGAAAGTTGTACAMRCTGCAG
1408015|12313680		Jcr4S01666	CTGCAGKATAACTAAGACCAGTCCTTTTTTCCAACACAGCAGCCCATGAAGAACCTGAAATAGCATATGAACTGAGAAAGATAAGATGACTGGTAGAGA[A/C]AATAAGCAATAACAAGTTTGGACATTTTAATAAGGTTAGTGCAATCATAATTTCACTTGTTTAA
1408105|12313702		Jcr4S01083	TTAAATCATGAACGTTCTGAGAAGAGGGATGTAATGTCTAATTATCAAGATAGAGACCAAACTCACTCTTCTTTACCTGAAGTAGTCATTGGGAGAGAAGATGAAAAGAAGACAATTATACAATTTCTTTTGTCTTCCAATTGT[A/G]AGGCAAATGCGTCGATTGTTTCTGTAGTTGGCATTGGAGGTTTGGGGAAGACAACACTTGCTCAACTCGTATTCAATGATGAGATAGTGAAATCACATTTTGGACTAAAGTTATGGATTTGCATTTATGATAATTTTGACGTGAAAACAGTAGTTGAAAAGATTTTAGAATCTATCACTGGTGCAAAACCTGCAG
1408106|12342064	JcCA0074321	Jcr4S10332	TTAAAGCAAGTTATGAACAAGGTATTTATCAACTTCAAGGTACGATTCTTCACTTTGATGTCTCATCTAGAGGACAAGCAATAAGACCAGTCATTACACATACTAAATCAAAGCGCATTTGCCATGGTTTCATTTCAGAATCAATAAGAGTGACCTTGCCT[T/C]GGTATGTAATAAAGCAAAATTTCCTGCAG
1408142|12341130		Jcr4S01466	CTGCAGKCAGTTCAGAATCTTGGCCAGTGAGTTCTTGCACCAAAGCCCTAAATTGAGAAGCACTGGTTTTGAACTTGATAGGGTTAG[A/T]TATGTAAACAACTTTCATAGGCTGTTTCTTGACTTTCTTGATTCTTTTGGGAGCTCTYTTCTTRTTTTCTTGCACAGTTGCAGTAGTAGCAACCATTAGACTATCCATGGATAAGYYTTTTTWAA
1408147|12335690		two hits	CTGCAGCAGACTTCAAGAAGATATCATATAAATGATGGGTAAATTTACAATASTACAAATGTTTCAGGATATGAAGGTCATGTTTGACTATTCATGG[T/C]AACTTGAGAATCAGTGAAAATTTAA
1408162|12317240		Jcr4S00172	CTGCAGTGAAGTTCATGCTACTTACACAACTTTGTTTCTTTTGCCCTCTGGAAACC[A/G]AGGCAGAGTTTAWWKSYTTTTATCTGAACTGCCAAAAAAGTAGTCAAACAACAYATTTTGTTCGAATTKKTTTTTTTTTGAACTTGGGTCATTTTTCATGATAGATTAGGCAAGCAGATATGTTTAA
1408192|12335710		Jcr4S01176	TTAAAATTGGCTTGACTCGAGTATCTTGAGGACCTGATGAACTATTCCATTTTCAAGTTGCATGCTC[A/G]TAAATTTGAGGCATTGTATCTTTCCTAATAATCCCTCTGTCCTGCAG
1408331|12322572		Jcr4S01919	TTAAACAACAACTTCAAGTCCCCACKRAAAAARGKTWATCTCTTGATGACCAGTCTAAGTGGAACGCGACACATGAAATGTTTGTGGTTGTTTCAGAGCTGAAATTAGTGTTTTCTTGCTTGGATACTTCTGATCCTGATTACAAAGATGCCCTATCGATGGAACACTGGAAGCAGGTCGAG[A/G]TTGTATGTGATTATTTGAAGCCTCTCTACGATGCAGCTAATATCCTTACCTCCACAGCTACCCCAACTGCAG
1408361|12318547		Jcr4S02128	CTGCWGYARHMAMAAAAAARATATTACAAGGAGTTACTGAAAGGAGG[A/G]CAAAGGGTAACACGCTTATTAGATAGCCAGGAATAAAGAGAAAATTAGTGACATGGAGGTTTAATTTCATCTATCAATATTGTGAATTTAA
1408474|12340500		Jcr4S00318	CTGCAGAACAGCACAATTTATATTAGTTATCAGGCTTGAAATTGCTTATTAGCATCACTTTATTCCCAGATACTTCGGTTTCTCTTTCTGAAGCTTCGTTGAAAAATTGATTGC[T/G]AACGTCATTTTCAGGTCATTTACTCCCCGGTATATCTTGGTTTCCGCTTTTCAGCAAATGCTGCCAAGCCTTCCAAGCGATCTTTTGTGTTTAA
1408478|12317739		Jcr4S06154	TTAAAATTTTGGACCAAAAATTTGAAATGTTTTTGAGTTATTGACCAAAAAGCAAATTGTCTGTACRTTGTGATTACCTTTTTCTTTYTGTATATAATTCATGGCTTGTGACTTG[T/G]TGTTTTTATGCTTGAATTGTAATCAGCTAAAGCTATGCCACAAGAATCTGAAGTCAGTTTAGCTGCAG
1408519|12339715		Jcr4S01545	TTAAATCACACAGCGACAGTTCAATAAAAGTTGGGTTTCAAGCACAGGACAGTACTGTGCTTTCTTTAGCTAATACAAACAATATAGCTTTAGAGGCAGAAAGCGCTTGGAGAAGAACRAGCTTTCCTGGCAGTGGCTGCCGCGAAAGGGAAGCAAGTATAG[A/C]CATTCGACCAACTAACGGTCAAATAAATGATGGGATCTCAGTCWCTGCAG
1408521|12269229		Jcr4S00253	TTAAACTATATAATATCCTATARTAACTCCTTCAGAGCAGACGGCGTCGTGTATATCATCATTGTCTTTTCACAGTTGGCCTGTTTCCTTGAGTACAGTTTGCAAAGGGCCTGCCCTGCTACCTTCCAAGCGAACCCACAATAGCCAGCAGGAGGCTTTTTTTCCGCAGCAGCTCCAGGCCTTTTTTCAGCTTGTTTGGT[T/C]ATGGCATGGTTATAACAAACCTCATAAATAGCAAGGAGCCTCTTCAAATATGTCATCCTCCTTCCTCTTGCTCTCCTCAAATTCTGCAG
1408550|12317774		Jcr4S06502	TTAAACAGTATCCATTTCTACKATCTATCTGTTTGTTAGAGATGGAT[A/T]TGGATTTTGATTATATTGTATTGCTTCAGAAATTTTTGGTTCTGTTGTTTGTTATTACTCTTTCTTTCAAGATGATTAGATATATGTGCAGCTTCCTAAATGTAGAAAAGGAACCTGTGAGAGTTCTGGTAACTGGCGCTGCAG
1408588|12337939		Jcr4S00776	TTAAAAAGACTAGAAAACCGTTGGAGTGTATGTATTTATTTTAAAAAGTACTTGAACAAAATA[C/G]CAGTATCATAAAATGCACCAAGCAAAAMCTGCAG
1408632|12316716		Jcr4S00609	CTGCAGATGTTTCAGCCGAGAAAGCCGAGGAAGCACCGGTAGCTGCTGTTGAAGAAAAAACAGAAGATACTGCTGGTGCTGGTGTTGAAGAAAGCACAGAAAATAATTCTGCTGCTGAAAACAGCGGTGAAGATACTCCTGCTGTTGATACA[A/G]AAAGCAATGAAACTACTGAAGAGAAAACCTCAGATGAACAAGAAGCTGCTGATGAGAAACCGGAGATAAAGGTATGACCTTTTATCTGGAAGTTTTGCTTTTAA
1408735|12311855		Jcr4S00633	CTGCAGGTCCTGGGTTCAAACCAC[A/G]GGAATTCCAGAGGATTTTTTTCAAAAAWTTWAA
1408757|12331269		Jcr4S06481	CTGCAGGTTTCAATTTCCCAAAATAATCAATCGTGGCTTGTCTAAACAAT[A/G]CTTCTGGGTTTCCAATTTTCTTGCACTTACCTAAAAAAGATAGACACCAATCTTCCAATGAGAGACACATACTTGTAGAAGTAATCTTCTGTTGATGCTTCCAGGAATTTTTTGGAACTTATTTTTGCATTGACGAGATCAATCAATGATGCAGAGGCTACCTGAAGAAGAATTTCAGTAAGTATTTYTTTCGGAATATACTTTAA
1408800|12331282		Jcr4S00888	TTWAAAARKWCAAGCAACAAGAGCAGAAACTCACCGGCCTGCCAGT[A/C]TCAAATTGCTACAGAGTCAACCGTGTTATTAGTACCAATCAGCTGCAG
1408803|12338145		Jcr4S09366	CTGCAGCAGTGCGTATGGGATATTTTTCAACCATTGATATTTATGAAGTGGAAATGAAGGGTAAACGAAAATCTGATTATTGAAACATCAACCATTTTCTATGGTACTC[A/G]GTCTTGTAAAGTAAAATGAGAAAATSATAAAAAACAAGAATATTGGAGATCAGGAGGTTGCTATGGATGAGTGCTACACAAGGAATGATAAACAATAACAGAAATAAAACTGAACAACCAAGTGAATATTTCTACACCAGATTTTAA
1408815|12268198		Jcr4S02032	TTAAAATGTAMATCAAGAAACTATAAGTCCAATCTATTTTTACTTACTTTCAGCTTTTTCMTTTGGCTTCCTCCGCGTCCTGAAAAAGAYGCAGAAGATGATGATGGCTAATAATA[T/C]CACAACACTGACAGTTGGAACTACGATGATAATGACTGTTCGTGCTTTGTTGCTCTTCTTTCCTGCAG
1408820|12319740		Jcr4S00253	CGATGCGCATCAGACTGCTGTACCTGCAGYGCGATTTCAAAACCGAACAAGGATGGGAAAATTCAGCYAGCGGGAAATTGATGTGGCGAAGAA[T/C]GACAGAAATTTAGGTGGGTTGCCGCAGTTTAA
1408834|12338009		Jcr4S02773	TTAAAAATTCGGATTTTTGATTTAAAGATAGGTGTGGATGGGCATGGCCATTGGTTTGGTTTGAACTGDAACCAAACTAGATTTTGGTGGAA[A/G]CCGGTCTAGAACCAGTGGTTTTGAAAATTCAACCAGAACCAGCTGTTCACTAGCCGATTATGGTTCATGTTRCTGCAG
1408895|12330642	JcCB0290731	Jcr4S03946	CTGCAGAGGATAATTTTATATACAATGACTATATCAAACAGATTGAAACAATGATGCGGTAGTTCA[A/T]GGTTTATAGTACTAAAGCTCAATATCAGAACCCAAAAGAATTTGAAGCAACTTTAA
1408910|12330668		Jcr4S01030	TTAAAAGTGGAGCTGATGGGATGGAAGTTACTGAAAATGGAAAATCAGTCACAC[A/G]AAGGAGAAGGGATGTGATTATTAGAGGAGTTCTTTCTGTAACTATTATATCTGCTGAAGATTTGCCTGTGGTAGATTTTATGGGAAAGGCTGATCCCTATGTTGTCCTCACAATGARRAAATCAGAAACAAGGAACAAAACCAGGGTAAGTACTGCAG
1408916|12316394		Jcr4S17301	TTWAAAAWTWAGAATTTGCTAAATGATGAGGAAATGATTGTGS[T/C]TTGGTTTGGCCAAACGCAGTCTCTCTCTCTCCCTCTTTCTTTTGTAGATTCAGAGATTTGRCTGCAG
1408932|12337291		Jcr4S08030	GATGATGAAGTACCTGATTAAACTGGCCGGACCTGAGAACACCAGTGGATGCTGTAA[T/G]AAGAGTGAACAAAGTGCAAAGAATGTGGTGGAAATAACCTTCCGTAGAAACTTCCTGCAG
1408943|12267576		Jcr4S07622	TTAAATTCTATTCCAATAGGTTTGGGGGATTCTATAATGGCTGATGGA[A/C]TGACTGGAGTTAGAAAATCATCGAGCACACCAAGTCTTCATGACCAAGACAACAGTAATCTCCCTTCTGTTTGGCCATCTTCAAAATGGAGTTTGAAAACTGAMCTGCAG
1408945|12330704		Jcr4S01876	TTAAACAGTTGCAGAGTAGTTGGCATGGACTGTA[A/G]CGCCCGGGAGCAAGGTCGAAACCCAGTCGATTTTCCCATTTCCATTTGGCCCMATTGACCAATTCTCATTTTCATCGCCTACTCATAAATCATAAGGTATGTCRCTGCAG
1409013|12266867		Jcr4S00578	CTGCAGTTCCTTCTCCTCCTCCTACCACCTTCTTT[T/C]CCTACGTATTTCATTTTCTAATTTATGCAAAAATTTCCATCTCTCTCTTTCTTTCTTTATAACAAACACTCTCTCTCACTCTCTTTCATAACTGCAACTAAAAGATTTTAA
1409076|12266896		Jcr4S02467	TTWAAAAAAATCAGATATTCAACAAGATGAGAAAAAGAAATGTATTCAAGC[A/C]AGTAGTAGCAGTAATCCAAATTGAGRAAAATTTTTGGCAAATAAAAATAGCCAAAGATATAATAACATATAAAATAACAGAGCTTGTGACAACCTTCCAGCCACTTCATCACTCACATAAAGTATAATGGAAAGAAACATATAGTCAAAATTAGAGATCRTCCAACAACTGCAG
1409122|12336095		Jcr4S03336	CTGCAGATTGTAATCTTTGTTGTTTCATTTCATTCCATATCATTTTTGTGAGTTTCATATTCTATTTTTGGAATATGAGAGAAAACTAGAAGAAATTCTGGAAATTATTTAGAGAAAAAGGAGATATTTGAGGAATAGAAAGAGGGGGAAAAAAAAAATTGAAGGAAGAAAGATGAAGCGGGTGTATGTTTCGGT[A/G]CGAAATCAGTTGCATTTATTTTAA
1409142|12314190		Jcr4S05681	TTAAACAAGAACAAGCCTCATATCCTAATGCGTGTTGCTGATAAAACAATTGTCACTTCTGCRACTGRGAAGTCCTTGAGGAAAGAAAGCAGAGAACAGTTGCAAAGGAGAAATATGCACTTTATTTTCTTCACAGAAAGCCGGATC[T/C]GATATCCAAGTCTCATCGACTACCACATTGGGGGTGAGAGGCCCCCCATTGAATAATACTGCAG
1409181|12312766		Jcr4S00225	CTGCAGAAAATTGATTTGGGATCTAACAATATTGTTGGAAGAATA[A/C]CTCCAGAATTGGGAAAGCTAAAGAGGTTAGTCTTGCTCGATTTAA
1409209|12327700		Jcr4S00913	TTAAATYGTTGATACCCCCATATGAAAGTTGTCA[T/C]TTTCCTATTGAATAACTGAAAGGAWTTTTGACCCAAAATTCTCTGCAG
1409256|12312963		Jcr4S08425	CTGCAGYAAGGAAGTTTCCAGGCAGTGATACCTGTA[A/C]AAAGAAACATAGACTCAGCTTCAATTATTACAAMCGGGTACARAAAACCCAGAAAAGGAAATCAGAGAGAAATGCTTCATTTWATTATTGGATTTTGTATCAAGTAATATTGCACGGGAACATGTTCGACAAAAGAGTGGCCGGCTAAGGCAACTTCTTTAA
1409262|12312967		Jcr4S11472	TTAAACTGAAAGAGTTTCTCGAAAGCAGTGAGAAAGAAAGTTTCTTTCTTGATTTGCAGTGAGAAAGAAA[T/G]TATGTTCCTTGATTTTCAGTGGAAAAGTTAGTAAGGGMCTGCAG
1409401|12326003		Jcr4S02011	TTAAATCATTGCTAGGGAGATGAATCCTGA[T/G]ATCATCCAAGTTGGCACACCCAAGAATACTCAAGCCATGCTCATTAGCTAAATGTAATAAGCATATGAAGCACAAATGAGGAGAAATGTCATTCACAGTTRCTGCAG
1409407|12326008		Jcr4S02408	TTAAATATTGATGTGAACCAACAAAAACTCAAATCGAAACATCTGAAAAAGCTATCACGAGTATGAACAACACAGTGAAGAAAGCAGAAGCCTCAGCATAGAGAA[A/C]CAAATGATTGTTGAAAGAATATACAGTAAATGAAAAATTCAGCACCTTATATCCAATCTAGAATCTGCAG
1409436|12311622		Jcr4S01181	CTGCAGKCAGTGATCCCCCCTTGCCTTAGGTTCGAAGGGAGTCTGTA[T/C]CGTGGATGATCAAATCTATTATTTAA
1409443|12325334		Jcr4S00926	TTAAATGTGATGATTCTTTCGTACCTGGAAATTTTAGTCTTTTATTCTGTCCAAAGGTAACTCATTTTCTTCATATCGCTAGGAGCCTATTACCCGAAGCTCTCAAGGTGATGCGTTTTGCTTTTACTGCAAAATTTTGGCATATGGGTATTGGGTATTATTGAAAAATGAAAATTCATTAGATAATTGATCCCATATTGAAGTGTTTTTGAGTGTTTGTTTGATTC[A/G]CTCTAGGTTTTTGGTGATGTAGTGCAAAGGTTGGCAATCAATGGAGAGGAGTTTGTCTCTGCATATCATCCAAGATGCGTAAGCTGTTCGTGCTAGTGTTTCTCCTGCAG
1409444|12329484	JcCB0117691	Jcr4S08967	TTAAAATTTTCCTGTTCTGCAAATCGCATGCATTTGATAGCTTTGAACTATATCATTGAAATTATATCATTGAAATTAAAGGACTAAATCCATGAGCCTGCATCTCTGTAAACAAATTAGTAGCTTCAGCAAAAAGTTCATTTTGGACATGTCCTGAAATCATTACTGTCCATGCAACTGAATCTTTTTC[A/G]GGCATGTTCTGGAACAGATGGCATGCTTCGGATACATTTCCAATACTGAAATATCCATCAATCATTGAAGTCCAGGTGATCTTGTCTCGAATAGGTACAGTGTCGAACAAATTCTGAGCCTTCTGCAG
1409465|12332239		Jcr4S00226	TTAAACTATGGCCACCTAGCCAAAACAC[A/G]AGGCAATTGCTCGTGACACGTATTACAGGAAATCTCACCACAAAGTCAAGTTTCACTCAGAGGTATGGCACTCTGAGCAAAGAGGAGGCTGAGGAGAACGCTAGAAGAATTGAAGATGTTGCTTTTGTCACAGCAAACCAACATTATGAAATGGAGCCAGATGGTGATGGAGGTTCTGCTGTACAGYTTTATGCAAAGGAAAGCAGTAAGCTAATTTGGAAGTCTCAAGAGAGGCCGGCACGAAAGGAGGACGGAGAAGTCCCAGTGCCTGCAG
1409484|12332255		Jcr4S00117	CTGCAGGGGTGTTACAGTGATTGGTCAGTTCTTTGATTTTCTGATTCACATTGTCAA[A/G]GAGATGATCAGTACCTTATATCTTCTTTTCTYTTCTTTCTCCGAATCATATATGGTTTCTGGTAATTTAA
1409578|12326821		Jcr4S09444	CTGCAGYCTCAGCCGCTGGCTCCRCCGCAGGCGCTAYCGTCTCCGCGGCTTGATCGGGGATGATAGACTGAGAAGAGATGATCGACTCTTTGTCTACGTTTGAGCTAAAAAACCGCCGATCAGGTTTCCTATTTCTCAACAGTA[A/T]TGAAAAAATGCGAGATCGARGTACAATTGAAGMCATKGTTAGGGCTTTTCAAGGTTTTGGGAWGTTTAGGGTTTAA
1409592|12311291		Jcr4S12195	CTGCAGTGACAGTGGRATTCAGATTAGGRTAATACTAGTGGATAGTTAGTTGTAAGCAGTTTTGGGGATATAAAAAGAATGCTTTGTTTTTGCATCTAGGGTTGG[T/C]AATATTGTTACATGGTGCATGTAAAAAGTGRTGTGCTTTCATGCAATTCTGAATGAAATATAMCTTTGCATTGTTGTTGCATAATTTGATACTGTTTYTTTTTTTTTYTKBTTTHWRTTTTAA
1409595|12324146		Jcr4S01284	CTGCAGAAGCGAAATTGACACCTGTGACGA[T/G]TTCATTATCAGAGAGTTCTGGGTCCAAGAATGGAGGAACTGCCTCTTTAAAGAAAAAAATGAAAAATGAGAAATTTAA
1409650|12329380		Jcr4S00273	TTAAAGGAATGCTCTTTCTGTTTCATTTATAAATGGG[T/C]CGTTTTTATATTTTGTTGACTAGAACTGGTTGAATCATTCCGTCTACAATGTGCACTGGGACTATTGGATTTAGGTAATTATGAGAATTTGGATGAATTGTAGGTCCGCCTGGCTCGGGGAAGGGTACACAGTCACCCATTATCAAAGATGACTATTGTTTGTGCCACTTGGCCACTGGTGATATGCTCAGAGCTGCAG
1409702|12328811	JcCB0097621	Jcr4S00292	CTGCAGAATTGCCAGGAACAAGCTTGAGTTGCATGTCAATCTTTCCAAACAAATACTCATTCCTTGATTGAAATCCAGAACCGGAGGCTTTGTCAAGGTTCAGTGTAAGAAGCTGGC[T/C]ATTGTTGAGTATCTTAGCGCGGCCATCTCCCCAAGTAATGTCAAAATCTTGGTAGAAGTTACCACCCAATGCAACCAATATCAAAGAGCTAAAATATGCAAGCAATAATAGTAATGAAACTCTTGAAGGAGCCATTGAAAATTTAA
1409778|12321756		Jcr4S00003	CTGCAGTGGAGTCATCMMYAWCYSYKGWRYRSCTTGCTTTGCAGGTGTGGCACCCTGTTGGATACCTTTCTCTTGTTGTTATTTGTGCTTTTATAACTATGTTGCATAGATGAATTAGATACTGAGACCAGATTGAGGAGGCT[A/G]ATTCTGGTTGGATATTATAATCCAGTCTGGATTATTTCAGATGCAAAGTGTTGGCACAGGAAGCTTGYTTTGTTKGATAAATTTTAA
1409784|12321782		Jcr4S00476	TTAAATTACCATTGTCTCCTGTAGGCCGAAAAGAATGAGCTTAGGGATGAGAAGCAGAGGCTGAAGGCAGAGAAGGAGAAATTGGAGCAACAGCTGAAAGCTGCAAATTCACAAACTAGCTTCTTGCCTCCTCCTCCTGCAATCCCTGCTGCATTTGCTGCCCAAGGCCAAGCATCTGGAAACAAGTTAGTGCCTTTCATCGGTTACCCAGG[A/G]GTTGCTATGTGGCAGTTTATGCCACCTGCTGCAG
1409792|12326085		Jcr4S00306	CTGCAGATGGTGGAAGAAGTCTGGCCAAGCCCACATCGCTGATTTTGCTCACATAGTTACAGTCTAAGAGAATGTTTGCA[A/G]GCTTCAGGTCGCGATGCACTAGAGGTTCTGGTTTTGTTTCATGAAGGAAAAGTAARGCCGTGGCAATTTCATAAGCAATTTTAAWATGCACAATTATGACTCAATCAAATAATAATTCATTTAA
1409799|12321798		Jcr4S01003	TTAAAATGCACAGAACTAAGACCTAACATTATAACTTGCAACACACAGAATCAA[T/G]AAAAGGCAATATAACCCTGTACAGAAGGATGGATGGGACAGTCTTGGACAAGCATATGCAGTTACAGAGAACAAGGCACTTACTGGGCACATTCAGCAAGTTTTCCAAGGTTTTGATTGTCCAAGATCGCCAAAATCAATTTTTTATTTTCATCAAGGTACTGCAG
1409852|12325206	JcCA0109601	Jcr4S04030	TTAAATGGCAATTTCAATCTTACCTGGTCCG[A/T]GCAAATGGCTTCTCCTTCTCAAGTTCTAATTCCTGCAG
1409855|12325208		Jcr4S03236	TTAAAATACGATCAATGGTGTCAGGACTTGAGACTTGCTCTGGGATTAGCAGAAAG[T/C]GTTTCTCAACCGACTCCAATTRCTGCAG
1409859|12321176	JcCB0004461	two hits	TTAAAACACTTGCGTTATCTTGRTTTATCTCACACTTTGATCAAAACCTTGCCTG[T/G]TTCTGTGAGTAACCTCTGTAATTTACAAACTCTYATCTTACATAGTTGCACTRCTCTTCTGAAGTTGMCTGCAG
1409890|12307043		Jcr4S03979	TTWWAAAWWAAAAAARKWGAGAAAGAAGAAAGAATGATACTTTACCTGACGCCATGGCC[T/G]GGGCCACAACTAATCTTGCTCATATGCAAGTTTCTGGTGYCTGGACCGATTGATATGCAGTCATCTCCGGWCTGCAG
1409922|12319549		Jcr4S11088	TTAAAGGCAAGACTGAGGAAACTTGAGGAATTGGCAGAGAGGAATGCATACCAGAAGCTTGTTATGGATATTACACCAAGGAA[C/G]GACGAGACTGAGCCTTTCTCCTCTTACAAGGATCAGCTTGGTTTTGGTAATTATCATTGAACTTGCAAAGTTACATCTAAAGTTMCTGCAG
1409933|12322640		Jcr4S21278	TTWAAWTWATCACCACCGCTACCATAGAATTATATCTAAGCTAACCCCACCGACATCTGAATCTTGGGACAAAGGCTGTGTGATTTATGCAGG[T/G]AAAGGTAGTGGAGAAGCCTGGATGCAACCTCTACTCCAAGGAAATAAGAAGCTTGTATGGCCAAATTCTGCAAGACCAGTTCGAGTATCCTCCATCAACAATCCAGCATTGGCTACCTTTTGTGAACCAGTAGAGAAGGCAAATTCAAGCCACTCCTTCACTGCAG
1409966|12322675		Jcr4S00523	TTAAAAGAAGTGCTATTGACTGATAATCTAACGCCATTGCATACATGAGATTTCCCACAAGAAGAAC[A/G]ATACTGCTAAACACTAGAGGTTTGAAATATGATTTGTTRGACCAAGCACTAAAATACACTGAGGAAAACACTTGAGCGACGGCCATTGCCCCAATCACAATACCACARACTGTTRCTGCAG
1410014|12301548		Jcr4S00022	CTGCAGKAACTAGATCTGCATGTRTCAATGCTGCAACTTTGGCCCTGGCAGATGCTGGATGCGCGATCTTGTCACTTCTTGTAGTGCTGGATACCTCAATAGCACTCCTTTGCT[A/C]GGTAACTTCTCCTTTTATATCATTTGGACTAWTGCAGTTTTATTTTGAATAACAATTTTAA
1410021|12318110		Jcr4S00667	CTGCAGATGTGGCCATCTTTGATAGCTAARGCGAAGGATGGAGGCATCGATGTGATAGAGACATACGTGTTTTGGAACCTGCA[T/C]GAGCCTCAGCCTGGTCAGGTAAAYTTATAAGCCCAYGRRTGGATCAAAATGAAAATATGATTTTTYYTTTTWAA
1410075|12315915		Jcr4S00516	CTGCAGTAATAAAACGCGTCTCGGGTGTAAGGAATTAGGAGAGAGAATTATGATTTGACGAATATATCCTCAGACAACTTATTTATGTTGTATTGAGGGGTTGGGATTGGCTGTGGTGTGGGACCAGATTTGGCTTGGGGAACAGGACACTTGAGGCATCTAGGGTTTAGCAATT[A/G]TTATGGAGCACCAAAATTCCAAAAMAAAAARGRAAAARRAARKTTWAA
1410135|12319117		Jcr4S03925	TWAAAWWCAATGAGTTCATACACTTGAAAAATTGATGCAAATTCCAGAAAACTAATTCACACACCACGAG[A/G]GCACTTCTTTTCTGCCCTTTTATTATGAACATTCTTTTCATCCATTGGGAAAAAAAATGCAATCATAAATCAGAAAATGGYAATATTTGACCTTTTTTACACACAACAGAATAGTACAGCAGTAGAAAAAGCTTTCTTGCTTACCCTTATTCACAAAAATTGATCCGGGACGAAGATTCTCATGAGCTTGTATTATGCTCTTCTCAATGCCATCTACAAGAACATCAAATGATTGACGCACAAATCCAAGAGATGTTACAATATACACAACGTACTGCAG
1410160|12299536		Jcr4S02916	TTAAATCACCTTGTCAAAACGGCATGACTCGAGAGAGCTGATGCAGGAATACTT[A/G]AAAGATCCCAACCAAGATCCACCAGTTGAAGCAATTTCTGCTAGTRCTGCAG
1410174|12318426		Jcr4S00100	TTAAACTCCCTCTCAATACCAACACACAGTAAATACCAGATCTAAGAAACCAARTACAAGCATGCATGAAATTGATCGGTCAATCCCGCCTT[A/C]GAACGAATTTATTCTCATTTGGCCTCAGTACTAACATAAACACCACCAAGACATGTTGGAGGAAGCCTCATAACATATTGCTGCAG
1410189|12318456		Jcr4S00007	TTAAAGATACAATGATTWGCTACCACGTTATGGCATTCTAGAATCATCATTGCCTTTTGCTTGCTTGGTGTTTAGTAGTTATAGCAACTGCCACATTCGAGCATTTGAAACCCTCAAATGGTTGCTGGGCAATTAGCCAGCTATCCCTA[T/C]ATTTTTGCATAAATTTGTTGCGCGTTGGCATCAAAATTGCCATCTCTTGGCTGCAG
1410258|12313412		Jcr4S00700	TTWAARRAATGCTGTGGAAGCAAATGCAAGCTCCTTCAAAC[A/G]GCAGATAACCTGTAGAGCGTGCAGGGCAAAAGAATCCTCTATGCTATTATTGCCATGTAGACACTTGTGTCTATGTAGAGATTGTGCAGGGTTTACAGAAGCTTGYCCAGTTTGCCAGATAACTAAAACTGCAG
1410290|12298973		Jcr4S00979	CTGCAGAGCTAATGGTAGAGAATCCAGGACAATTTGTATGTGAATCTACAAGTCTCAAAGTAGGTCAAAGAGTTCAAGGCTTATTAGCTGATGAAGAACTAGAGAGACGCCAACTCTACTTTCTTCTTCCTATGGATTTGCTTTACTCTGTTCTAACGCAAGAGGAAT[T/C]CACTTCTCTAACTTGCAGAGCTACCAAAGCCTTCAAGTTTAA
1410298|12316502		Jcr4S04099	CTGCAGTTGCCTCATGCTCTAAAACATTTGATGAATAAGTTGGTAAATAAGTCTCCTAAGAAACCGTCCAACTCAGCTTCCATTCCAGGACTTGATGACACGGCG[A/T]TGTTGACCAGAATTGCATCAAAGGGGAAATCATTGGCTGGTACTGAGAAGGACTCATTGGTAAGTCAATTTGTGTATTATTCATTTTCTCTCCTTCCCCCTTCCTTTTATCTTTTCTCTTTGATTTTTTCCTTCTTTGTTCGCTGTTCTAGTAGTTATTTTCTATTGCAAAAATATCAATAGTTTGTGTTGTAAATTGAGTCATTTGTTTAA
1410311|12297713		Jcr4S04676	CTGCAGTAGCCATCGACWGACTGCCAATYATKRAAAGGGGACTTCCAATCACCGGAGTTGTGTTTATAGGCACGACGGCTTTTGTAGTCAGT[T/G]GAGGYTTCAACGACGTCGTTTAGCAATGGAGATGTAAAGAATTTATAATCCACTATTTATTGTTATTTTGTAAAMAACACAATTCTTTTAA
1410363|12312021		Jcr4S00425	TTAAAAGGAGAAATTGAGAAACCCAT[A/G]AGTGATGACGCTTACAAGTATATAGCAARCTGCAG
1410420|12311163		Jcr4S01351	TTAAATCATTCTGGCTCATTCCAAAGGGCTATCTTTCCTCTCACAGAAAAGCAATTATCTAGTAGCATTAWTKSAGAAAAATCACAAGTTTGAAAGTATTCACTC[A/T]WCTGTAGGTGTTTACGCAAATGTGGAAAAATGACTACCTGCAG
1410440|12313771		Jcr4S01030	TTAAAGTGCATATTTAGTTATCAATAAATTTTGCACTATGTATATGTGAGAGCAAACCCTTAGTGTACATAACWWTTTTTYCAAGAATAGGCAACAAGTCAAGTATTTGAGAGGGCAGATCAACACCAATTGGGTAGTCTCGTGAGCTGCGGACACCCTTTACGTCAATTTCTTATGCGGGGTAGGGGGCAGAAATGTTGCAAG[A/G]TATCATCTGATTTTTTGACCGTTTTGTAATGCTTTTTATATACTGCAG
1410453|12295424		Jcr4S00161	TTAAACCTAGAAAGGAATCAACAGRTGGATAGGAATAAAGGATCATGTAACAAGGATGTCAGC[A/G]ACCAGGATGCATAAGGGGTAGCCTGCCACWGTGCTAAATGTAGCTAAGGTCAAACTTCTGCAG
1410507|12295500		Jcr4S03541	CTGCAGAACTAAGCATGAAAGAACTKGCRTTTTGATGACC[A/G]CCACCACCGAATTCCTGCAACGAAGTGAGATAACAAGAAATAGCAATTTAM
1410519|12295018	JcCB0096121	Jcr4S07665	CTGCAGAAATTCTTATGTTGGCAATATTTCCCTTTTCCATGAAGTGGAAGAGAA[A/G]CTTCAGCAGGTACCTACATTTATTATTGGGGTAGTTACCCTCTGGTTACTGCTAAGTATTTAA
1410879|12290356		two hits	TTAAAAACTATTTTACAATTATTTATCACCAAACCATAAGGAGAGCAATCTGGTGTTGGAGATGATAAAAATAGATAACTTGCTGTGAATCGGTATATACAGAGCCTGTTCCATGTAAATTACCTCCAATCC[A/G]AAGCAAATTCTGACGAAGAGCCATAGCCTCGACTAAAATAGCAGAACTGCAG
1410964|12302946		Jcr4S00036	TTAAAATGGGATATTTTTAGGTCAACAAGGTGGCCTGGGCTAACTACAAGTGGGCCTGCGAGCCTGTAGTCTAATATGGTTGGTCTGGGCCCTAACCGAAAGCCT[A/G]AACTAAAAGCCTGACGCGMCTGCAG
1410983|12302149		Jcr4S06502	TTAAAGCTTGAATCAAATCATCATCATCTTACTTTCAG[T/G]TGCCAAAATTGAACCAAGCCTCAATTTTCTACGAGATGACTCAATTTGGTGTAAATAGAGGAGATAAACACCACGTTGWCTGCAG
1411325|12283460		Jcr4S04380	TTAAATGACATACCGGTCGGCGGTCAAGGATTGACATGAGTGGAGAATGATCCCTTACTGAACGCTC[A/T]ATTCTGCCATCACTGTCTGCAG
1411565|12289405		Jcr4S01324	TTAAAGAAGAGGATTGGCAGGGATATTCCAAGAGGGGACCGATACTTGATTACGGAGAAGCTGTGGTTATGCCTGGCTTGATTGATGTGTAAGATTAGTGTGTTTCATTGCCTTGTGTTTTTATTTTGGTACGAGTTATTTCGATAAAGTAAATTGTAATTCAATTATTTC[T/G]CAACTACTGGGGAAAATTCAGAATCCAGTTAGCTACTTTGTTTGCTAAATGATGATAAAATAATTAGACTCTAATAACTATCTTCTTCTGATGAAGTGCTTCTGGTATGATCATGGCAGGCATGCACATCTTGATGATCCTGGAAGAACTGAATGGGAAGGATTTCCTTCAGGAACTAAAGCAGCTGCAG
1411687|12281027	JcCB0330991	Jcr4S14014	TTAAAGCACATCTTTTCAACTTTATAAACCCCATACYTCGTGTTATCGTAATATTGTATTTTGCACGTTCTTCTCTTTCATTTCATTAGAAAAAACTTTMAAATCTCTTTCTCTCTR[T/C]TTTCACATGGAAACCAAAGCTGAAGTATCTCGTTTCATTTTTCCTTATGTTCGAGTCTACAAAGATGGAACTATCGAAAGACTYGCAGGAACAGAAATAGCTCCTGCAG
1411735|12281052		Jcr4S00685	TTWAAAAWWGGCTTTGGATTTCCAATCCTTGAAACAGGTGATGGTTCAGCTTTATCAGAAGCAAGAAACGGATCAAGCAGTAGTTCTTTCGCTGATACTCTTTTCGAAGCAGTTACTATGCAT[T/C]TTCCAATAAATCGCTGCGCTTCCAAGTCCTGAATCCGGTAGAATGCTGCAG
1411751|12281062		two hits	TTAAATTATTGTGTTTATAGGTACTTGAATATTTCA[A/G]TGCGTCTCCAAAAGACTACAAATGCATATTCACTTCTGGTGCAACAGCAGCTCTGAAGCTCGTTGGAGAGGCCTTTCCATGGARCTGCAG
1411956|12287167	JcCB0217191	Jcr4S05057	CTGCAGTTCCATTATGCTGTCYTCTTTGCATACATAAGGTTGAGGGAGCAGGAGATCAGGAATCTGATGTGGATATCGGAATGTGTTGCTCAGAACCAGAAGTCTAGAGTTCATGACAGTGTCGTCTTCATATTTTAGTCGCGTTGCGAGCCACTAGAAATA[A/T]CCACTTGGCTTTCTGCTTATTCTGATGTAAATTGCTCTTTCATGGACAATCTGTTGATTATTTTTAA
1412114|12289777		two hits	TWAAMMATGAGGTTCACAACCAGCTTCAAACCACACGCATTACGCGTAAACGAGTTCAAGGTATAGCCAAGAGGGTAAACAAAATGCATACAGAAGGACTAAACAATGCAATAAACTCAACAACTGTTGTTGCTGTACTTATTGCAACTGTTGCCTTTGCTGCTATTTACCAAGTCCCTGGCCAATTCGCGGA[T/C]GACCCAAAGCATCTTGCTCCAGGACAATCTGCAG
1412160|12306486		Jcr4S07791	CTGCAGYTAGAAGGAAAAATGATCTCCWTGTAATTCCCTTCCAATACCTTCCTCCAGCAGTCAACTAGA[A/C]TTTCAGAATAAGCTTYTTTATATGTCAAATTGATGTGATGTCTAAATAARTGAATGCTACTCTTTGYTTAGAACAAATGAATATGGGATCCCTTTAACACCTAATTTSTGCAGTGTATTGTTTTGTTCAATCTCAGTTACTGTAAATTATTGAATTTAA
1412268|12285283	No hits	Jcr4S01017	CTGCAGTTGGGTTCACCTATATGTTTGGTSGATRGAAGGTTTCTTTTGCCTYGATAGTTTTTGTTGTCTAGCTCTCATGTCTCAACTTCTTCTCATGCACTTGTCCATTGTGTTCCGGAGGCTTTTCCTTATTTCTCACCTCATCTAGGCATCGATATGATAATAAAAATTCTCTAGACCAACTTATTTACCACCACCCGTC[T/C]YYGAAAAGTAGAGATCGTTACCTGTTTAAWCAGGACCT
1412347|12287752		Jcr4S00470	TTWAARRAATGATGTGATGCCATCTAGCACATTGTAAGTGGAAGAATTTGCAGTGTTCCCATTATAAATGATTGCAACATGACCAACTCCTGATAGCTGAGCACCCTGAATTACTTGCAAGGCATCAGATGCCGAGACTTC[A/G]GAATTAGGACCATTCTCTGCAG
1412855|12275696		Jcr4S01787	CTGCAGTAATTCTCAGAGTTGTGAGTC[T/C]AGGGGTGTAATTCGGATAATATKGAAYGGAATGCCCTCRTTCTGATTCTATTTCAAAATTTAGAATTCAAAATTTCATTCTATTCCSTTCCAAATATTTTTKDRAWWTWWAA
1412872|12299419		Jcr4S00024	CTGCAGCACAAGGTCTTCTCTTCTCTTCATACCATTCTCTTTGGTCTCACCTGCACCACAGGCCATTTTGCTGGAATCCTTAGCACTAATAGTGTAACTCCTTATAAGCTTTTGGCTAACAGTGCCCTTTGCTTCGACATCGGCCACACCACTCAATTTCTGCCAAGACTCTGTCGCTGACCCATCAGCCACATTTCCACCAATACTCCTTTCCTCAT[T/C]GCCGCATTTGCTCTCACTTCTCCTCTGCATCAAACCCCAAATATTCCACATGCTACGCCATGTCTGCAACTTCTTGAATTTCAAACCTTTTTTGCTAACTCCACCAACAACAGATTCCACATCCTTAGCATCAGTACTCTCTGCCTGATAATCTTTAA
1413246|12304737		Jcr4U33752	TTAAATAATGCATGAACTTGATTATGTTCT[T/G]TATATTACTACTCAGATGACAAGAAGCTGCAG
1413255|12304740		Jcr4S00129	TTAAATGGAGCATGGGAGTAAACACATAAAACCAAAAAT[A/T]TGAACCAGGAGCATGGAGCATCTCCTTTCGTACTTTTCCTGCAG
1413257|12306544		Jcr4S07822	TAAGCAAGCAATAATAGGAATCCAATTAGGACCCTTTACATTTAGCCAATATATAAAAGAAAACCAAAGTAATAAATAATCATTCATCAATCACAATCTCATACACAGAATTTATATAATACACTGAGAACCATAAGACATTCATTCATCCAAATAATGATTAAACAAGTAGGTGAATCTCACAGTTGGTCTCTTCA[A/G]CCGTCAAAAGTGTTCAGAATTTGGAGGCTGCAG
1413306|12275963		Jcr4S00776	CTGCAGYTGCTGCTTATGGTGCTCACCAACTGTCACATGGACATGGATATGGGCACGGATT[T/C]GGTCATGGATTTGGTCATGGGAAGTTCAAGCATGGAAAATTTWAAAGGACTCATCGTCTCGAGACAG
1413338|12275995		Jcr4S06393	TTAAAAGAGCAATAGCAGCAATG[T/C]AGCATAGACAAAGCATGTACCTCCAAAGCAGAAAATCTGAAGCTCTGCCCAATGTGTTTGACAAGCGATGCATCATCTWCTGCAG
1413454|12272227	JcCB0101471	Jcr4S19829	TTAAACCTGCTAGGTAAATGGTTACCTGGTAGTAGTTCAAGCCAAAAAAGCAGGTTA[A/C]ACCAATGTGGTGTAGAAGTTCCCAGGTTATAGGAACCATTCAGCTACAGATGAAATTCTGATGCWCTGCAGGTACGCAGT
1413516|12311771		Jcr4S00345	WTTAAATTATGATCCAAAAATGCGTTGCATCATGAATGTTGA[T/C]TTTGTAGGAGGTCGATCTTTTTTTGGAAAAAATAGCMAAAAWYMTGAGATGTGTGAATCTATGGAAGATAGGGAAGTAGTATGCCTGGTTCACTAGTTTCCACCTCTGCAG
1413825|12301909		Jcr4S00003	TTAAACAAAGATTCCAGCTCCCCCAACCTAAAGCTCTTTCTGAGCACTCTGAAGATCTTAGTAAAACCTTAAAGACAAATGCAAATGAAAGTGCTATATAAATTCAGCAATTTAGTGTTCCTTACTCTTCTCTTTCTCTTCCATGAATAG[T/C]TTTTGGTACCGTGCGCATTCTTTGTCCTTAGTAGACCTGCAG
1414158|12301961		Jcr4S07344	GACGATGAGTCCTGAAKTTAAAATTTTYATTGAGTGTGAAACGGAAGTGGAATGGAGGCAAAAAAMCAAAAAATGAAAAATAGGCAAGTCAACGCACTCTGAAACATGACGTCATGTCCACGTCAGCATCCAGCTCGTTTGCGCTTTT[A/C]CTCTGGAGCTTCCACGGTTATAAGTACTTTAGCTCTGCAG
1414376|12292845		Jcr4S05892	TTAAAATGAATCAAAATTTTATTTGTAGTTGCATGTCAGATCAACTTCGTTGGAATTTGCTTTTGAACTGCTTCTGTTTTTATCTAGATAACTTATGT[T/C]GTGTTATTGGTATTTGTTGAATTCTGCAG
1414580|12305335		Jcr4S02916	CTGCAGGATCGGAAAATTCCATATTAGCAGCCTCCTGAATCGCTGACAAGAAGTCTCTTCTTGCTTTGGCAGAGAGCACGAAATAATCCGGTCCATGTATTGTGCTCAAGTCCACTACCTAAAATGAAAGAAATTTACCGTCTTTCATTTGAAAGTTTGCATGTACTAGATGAAAATTAC[A/C]CGAGTAGTTCTGAAAACTTGACAGAAGTGACAGATCATATTATCAGTTTGAACGACTGAGTGATAGAAAGGCGAACTCAATTGTAGGWMYTTTWAA
1414728|12295900		Jcr4S00776	TTAAATATTCAAGTATTTGAAGTGTCAATCAGATATGTGGTTCATA[T/G]ATTGACAAAGGGCATTTGGTTGTTGCTGTATATGGCTGGATTGCAGCCAGGAACAAAGACAAGGACAAATACTGCAG
1414845|12303360		Jcr4S02916	TTAAACTCACTAGCTCTAAGCTCATACACTAATCTTWAAAARGKWATTATTTTGCAAACATAAATATTGATTCCAAATTGCTAAATTCTGTTGGGGTGGCACAAAWTTTCGGAACGAATTTATATAAGAGT[A/T]TGTAGTTCTAAATGAGTCATCAAGATGCCGATATAATCATGAWCTGCAG
1414899|12292246		Jcr4S02916	TTWAAAGTCTTTTGAAGTTTTAARAATGGATTTGGTGTCTCATGTTGAACTCATTTCT[T/C]TTACCTTGCACAATGTCATTTTTTGAATATTTATTCAGGCAGGGGGTACTCCATCACGAAATGTTCTGTCTGCAG
1415033|12293274		Jcr4S02497	CTGCAGTTGATTTACAGAGATGTAACAGTGAATGTCCAATGCAGAAGCAAGTA[T/G]AGAAAATGAAAGGTTGGTTTAATTAATTTCGCAGGCAGACAGACAGACAGACATCTTCAAACGACAAAAGAAAATGCAAGTAAACCTCGTTTTGAGACAAAATATTGAAGAATACAATCTTTTAA
1415045|12293292		Jcr4S26814	TTAAACTTCTATTATTAGGTGGAGGTATAACTTTT[A/G]AATGATCACAAGGAAATTCTTCTCTACACTCACTKTCACCAGCTGAGCCATGTCTTTTATTGTGATTATCTGTATCACATCCTTGAATAGAATCACAAAATTTGTACTCTTTGGATGTAATAGTATGAATATGCAATCTTTGATGAACTGACAGAACAAAGAGTTGTATCATATCCCTCAATAACTTCRCTGCAG
1415101|12292038		Jcr4S01272	CTGCAGATAGAACTGGAGAGAGAAAGGTAATGGAAGGAGTTCTC[A/G]TTTCTTTATTTCCAATTTGTGTCAAATGCAGACATGGATCAATTATTTTTTATTTACCAGRTTTAA
1415596|12289965		Jcr4S00304	CTGCAGTAACTAAATTTACAGCTTTGTTTTTGCTCTTGAAAATACTTGGTAGAAAGTAGAAACCCACCAACTACAACTC[T/C]TAGAGTGTGAAGTTGAGGGAGTGGAAACTAAAGAAACGTTTCTTTCTCTTGGCACCTGCATTTAA
1415612|12289973		Jcr4S04056	TTAAAAAGTTGCTACCGAAGCCAAAATCAAAAATATAAATCTGTTGAATGGAAGTGAAAGCAAAAGACTAACAATTACACT[A/T]CCTCGAACAAACTAGCCAGATATATCAAGAAGATCCTGCAG
1415675|12290711		Jcr4S00155	TTWAAAAGAAAGGTTATCTCAGTGAGAAGCAAGCTGCWACGGTGAAAACCTC[T/G]TGCTCCATGACAGATCGCTTTATTCTGCAG
1415795|12288678		Jcr4S00926	TTAAAAGGTACATTCCAGCAGAGGAAATCCCTGTTCAATATGGTGGTTTCAAGAGAGAAAGTGATTTTGAAWTYYYCMA[A/G]GAAGATGGTGAAGTTTCTGAGCTCATCATCAAATCAGGATCAACTGCAACTATTGAGATCACTGCAGGTTCTGCAG
1415931|12287592	JcCA0104761	Jcr4S08696	TTAAATTATAATAAAAATATAATTAAAATGCGAATTAGCTGTGCCATTTGCAACTGATACATGTCAGGTTTGGTTTGTCTGATATGTAGTATATGCYTTTTTTYTYYWACCAMYCACTAATATATTATAAAACTTGCCAAAACTATTATCAAGTCTTGGAGATA[A/T]GTGATATGGTCCCATGCATGTGTCTTCCTGCAG
1416248|12283374		Jcr4S20421	TTAAAGCAGAAGAAAAATCTGGACAGAATAAGGCAAATAGTATTGAGCAAGATA[C/G]TTCTCAAAATATTGCTGTTATGGTTATTGAATGCAATATGAMAACAATTGAAAAATCTGCAG
1416293|12282315		Jcr4S01570	TTWAARRAAAWTTWGTAAGTGACAAATGGATGGCCCAGATAGAATACAGGAACTC[T/C]TCTCCTTTTTCTTATTCTGTTTTTCCTTTGGACGRGAGGTTAGGTGCAGGGACTGCAG
1416383|12282386		Jcr4S00149	CTGCAGAGCACCCACAAGACTCCAAAAGCCTCAACTGCAAACCTAATATTGTGCAATACTAGCATGCCAAGGATCAAACTTACCAAACCTATTGTTGGAACAGGAGTGGAAAGCTCAAGTGCGTAGCCTGGATCAGCAAGCTTTGCAACCATTGCCA[A/C]CTCTCCTTGTTGTGCCTGAAGAAAAATTTAA
1416503|12284061		Jcr4S00432	TTAAATTATGGATAATAAAAGTGAGCATGGCATATCCCTAATTTGTC[T/C]TTGTAGCACCTAATAGGAAGTAAAAGATAATTATTTGTTTGAGGAAAGAGRCTGCAG
1416680|12276533		Jcr4S03202	TTAAAATAATTTATCTTTTTTGAATAAGGAAAAAGGTTTATTATCATATGAGTGAACTGAATTTCCAAATCCAACGTGACATTGACTTCAATTCTCAAATCTCAGCAAAATGTATAAGTGCAAGACAGTCATTAGTACTAAAAAAGCAACTTGTAAAGAATGCACCA[A/T]AAAAACCAGCTGAAAGGAAAAACTACAAAGCTAAACCTGCAAGTTCTGCAG
1416878|12275385	JcCA0253341 & JcCB0105861	Jcr4S02364	TTAAAAAATGACAGCTGTTTTCTATTACTATTTGCATTAAAATTTTTGTTTTTTAGCTACAA[C/G]TATGTCACAGTTTTCGTTGGACAATAATATGTGGGTCCCTGCAG
1416950|12276217		Jcr4S00009	CTGCAGGTCAGTCTATGCATAT[A/T]TAGCCCTACAACCATGACATTTTTCTTTAA
1417235|12279465		Jcr4S03236	TTAAAAGCCTGGAAGAATAYAGCATCCTGAAAACATTYTGYACACGCTGACAAGTATTGTTCTATTTTACTCAGGACTTTG[A/T]TTTGGCTTTCAATGCTTCAATCACTGCAG
1417274|12274745		Jcr4S07622	KTAAAWTWAGTATTCTAAAATGCAACCAAACATAGGTAGAGAATCAAACAATCTCATCACATGAACCTTGGATAATGTTGTCATCATTATTGCAGCAAATTTTGGGATTTGTACGTCTCTTTATTGCTGTTAGCACAGCATTTTTAGTTTTAGTAATCTA[T/C]GCAGAGCACATTATTCTTGTGGAACCAGCCTCGTCTACTAGGTATGCSTTTTTWWTTATGGCTGCAG
1417516|12278287		Jcr4S06615	TTAAACCACAGACAGCTATCAAGCTACAAATTTTCTCAACCATAAAAGATAGACCTAGGTGTTTTGATGAGGAAGGAGATAGTGTAGGAGCAGGGCTATTGATTTTGGTCCTTTCATGGTGCTGCTTATGCAAAGGGATAGAA[A/G]GTGAAGATGCAGGAGAGAGGGGCTCTGTCTTCAGAGGAGATTTAGGAGGAGATGACAAGGATGGAACAGGAGCATCATTATAGTGCCTCATTTCTTGGTGTGTGGAGGGAGCTACAGCAGAAAAAGAACCTGCAATTATTATTATGAGAATATTGATATCTTTGCTATGCTACCATTTTAGAGATTTGGTCAAGGTCTGCAG
1417575|12272422		Jcr4S00009	CTGCAGCCTGCAAGCTTTCCTTTTTGTGCAGTGGTAGCTCCTGCTGCTGATAA[T/C]AGCTTAGCAGTGCTTCAACAGGTAATTTTTTTTTYYTTWWAATTTATTATTCTCATCAGAGCCAATATTTGAAACAAATGATTTACACAGCCGACCTCAACTAGTTTGGAACTAAGGCTTGGTTGTTCTTTGTTGTAATTCATTATTCTCATCAATGTATTTTAGCATCATTTGATTA
1417726|12277188		Jcr4S00057	CTGCAGATCCATGGTCTGTTGAGGAAAATGGAATTCGGGTCGGATGTGTTCTTGCAAAATTGTTTGATGACTCTATAYYTRYSMYSYKKGTGCCTTGAACACGCACGTCAAGTATTTGATACAATGCCAAGGAAGGACAC[A/T]GTTTCTTATAATTCAATGATAGATGGTTATGTCAAACGTGGTAAAATTGATCTAGCACGTGGGTTGTTTGAGCTTATGCCCACAGAAGAGAGGAATTTGATATCTTGGAATTCTTTAA
1417789|12271977		Jcr4S04175	ATATAAGCGATTWAAAWTWGCCTACAATGCAACAGCATTAGAATTACTAATTGTTATGCTCCTGGGTTTTACARKTCTGTACCATTCCTCTAGACACTGCCAAAGTTAGACTTCAGCTCCAACGGAAAGCTTCCACTGGGGATGGAGCTGCTCCTA[A/C]ATATAGGGGTTTATTGGGTACTGTGGTTACTATTGCTRGGGAAGAAGGTTTAGCAGCACTTTGGAAAGGCATCACTGCAG
1417866|12270254		Jcr4S00538	CGTACCTGCAGTACCTCGAGATGTGCGGATGCTCAAGGTGTTCTAGAAAGAAGTACTTATTTAGGAGGTCTC[A/G]TTCATTGGAGTGCCTCCGCCACACCAATAGAACATGGTAATGCAGGTTGCTGATAATTGTTTAA
1417938|12274325		Jcr4S00584	TTAAAGAGTGCTATCAAAGCAGAAGTGACTAATTTGGTAGTAGTAGATTTAGAGTTATATAATTAAAGTAGTTTGTGGGTCAAYG[T/C]GCGAGATTGTGCTCCTGATGGAAAATGAACATTATACTGCTTTTAGTTTACTGAAACAAAATCTTGCAATAGTAGAAATGGATTTTGAACCCAAAATGGTCTAGAAGCCAATGGGTATTTCCAAAAATTGGAGGGCAGATCAAATGTAGTGGCTACTGCAATGGTTCAGAAGCTATTCCTGCAG
1418057|12274491		Jcr4S01175	TTAAAGAAYGTCTTGATGGCATGTATATGTTCTGATACTGCTTTGTATTTTTATAGTGAAATGGAATAAGTGCCATTCATCTTGTCTTAGTTTGCAACTTGATCT[T/C]GTGTTGGATAATACCTTTTGTCTGCAG
1418082|12273202		Jcr4S01629	TWWAAAAAARRVCYTTTTKKTTCCACACGAGAGAGGAAAAGTTCCTACCAAAATACTGAGAAGTACCTCTRCCAGATGGAAATCGTGACATAAACA[A/T]AATCTTAGAACACACGGTTACCGACAGTTTGATAAAGTGATCTAAGTTGTGTATTCCATTTATCGATGGCAGTATACTTTTTCATTCCCTTTGACCTGCATGACATTTTACAATGATAATGATCATGATGGCTGCAG
1418115|12269988		Jcr4S00489	CTGCAGAATTTGGAAAGGTTTATTTGTTATA[A/G]TCTCATGACTTACAAATTTTAGTGCAGATGAMAACTAGTGAATTATAAAAATATTTCATTTTARAGTTCAAGGAATGTTTAA
1418135|12269998	JcCB0548351	Jcr4S02740	TTAAACCGCCGGTTTCGGTCCAGTTTCGGTTCGTCTACAGTACAGTTCGGTTCCGGTTAAAAATGGTAATATCAGTGAATTGGGAATATAAAAACACA[T/G]GAAACACTGGAGAAGTTCCCATAATGAATATGTACTAGGGGTTTTCATAAACTACCCAAACCGATCCAATCCGATCCAAACCGATCCAAAACTGCAG
1418450|12267776		Jcr4S01577	TAGACTCGCGTACMTGCAGATCTAAACCTCAAATAACACCA[A/T]CCCTCTTTTCTCTCTCCCCTTTCATTTCTTTAATTTAGTTTCATGCCATATTTAGTAAAATTTTTTAA

## Sheet: Sheet1
		Jcr4S16256			30174.m009038	30174.m009039
		Jcr4S01892			30174.m009039	30174.m009040	30174.m009041	28094.m000175	30174.m009043	30174.m009044
		Jcr4S10856			no genes
		Jcr4S04633	Jcr4S04465		30174.m009045	30174.m009046	29607.m000244	30174.m009047	30174.m009049	29618.m000102
		Jcr4S01892
