# Supplementary material for: Linkage mapping in the oilseed crop Jatropha curcas L. reveals a locus controlling the biosynthesis of phorbol esters which cause seed toxicity
Source: Plant Biotechnol J. 2013 Jul 30;11(8):986–96. doi: 10.1111/pbi.12092 (PMC4274016; doi:10.1111/pbi.12092)
Supplement: Supplementary file 2 — File S2 SNP markers mined from seed transcriptome data. [file pbi0011-0986-sd2.xlsx]

## Sheet: Sheet1
	Supplementary File 2
	SNP Primers (Allele Specific PCR)
	The polymorphic is positioned at the 3'-end of the allele specific primers is indicated in red.
	An additional mismatch has been deliberately incorporated to improved primer specificity in underline (see methods).
	The second allele specific primer contains an additional three non-specific nucleotides at the 5'-end, to permit allele discrimination via amplicon size.
SNP Name	Linkage Group	Accension number	Allele specific primer 1	Allele specific primer 2	M13 tagged locus specific primer
SNP10074	2	EZ418387	5'-CATGTTCCTCGTAAATCCCCTG-3'	5'-ATACATGTTCCTCGTAAATGGCCTC-3'	5'-[M13F]-GCATGCTAAAATGTGCGGCT-3'
SNP10078	8	EZ409853	5'-GGGGTAAGAATTGGAGGCAA-3'	5'-ATAGGGGTAAGAATTGGTCGCAG-3'	5'-[M13F]-CGTCATCTCCAGCAGATGCA-3'
SNP10376	1	EZ416839	5'-GGCAATTGCCGACGGAA-3'	5'-ATAGGCAATTGCCGTGGGAG-3'	5'-[M13F]-TTGCCACCTTACGTCCACC-3'
SNP10542	8	EZ418564	5'-GGCCTCCAAAGAAAGGTTCAGAT-3'	5'-ATTGGCCTCCAAAGAAAGGTTCAGAC-3'	5'-[M13F]-TGCGCTTGCCAACAATTTCAGC-3'
SNP11175	2	EZ419377	5'-CAGGGAGAAAGGAGAGAGATCGAGA-3'	5'-TATCAGGGAGAAAGGAGAGAGATCGAGC-3'	5'-[M13F]-GGCGCCGAGAAAGCCAAAGA-3'
SNP11190	10	EZ419403	5'-CACCGCCGGTGTCCTTG-3'	5'-AATCACCGCCGGTGAGCTTA-3'	5'-[M13F]-AAGGTCCACGAGCTTAGACAG-3'
SNP11955	10	EZ415034	5'-GTACTTGCCATGGGGAGGG-3'	5'-TAAGTACTTGCCATGGCCAGGA-3'	5'-[M13F]-CATGCTTTCCTCCTATGCACC-3'
SNP12028	5	EZ411031	5'-CCAGTAACTGATGAAGCTGCTTTC-3'	5'-TAACCAGTAACTGATGAAGCTGCTTTA-3'	5'-[M13F]-CACCCCACACATGCATCCGAGT-3'
SNP12318	5	EZ409830	5'-TAGGGTTTCTGACGTGCGGTG-3'	5'-AGTTAGGGTTTCTGACGTCGGGTA-3'	5'-[M13F]-TTGACCCGTCGTTTCTTGC-3'
SNP12983	6	EZ410946	5'-CCAGCAATTCTTTCAACTGGTGAG-3'	5'-AATCCAGCAATTCTTTCAACTGGTGAA-3'	5'-[M13F]-CCTCAGCATGGTGTTGGGGCT-3'
SNP13044	11	EZ418282	5'-CATGACGATAAGGAACAACACAAGAA-3'	5'-TTTCATGACGATAAGGAACAACACAAGAG-3'	5'-[M13F]-CCTTGCGATCGTTGCCGC-3'
SNP14384	9	EZ419317	5'-TACTTGCTGGTTTCTTCTCCTGGTA-3'	5'-TTATACTTGCTGGTTTCTTCTCCTGGTG-3'	5'-[M13F]-TCGGCGAAGGGAACAAGCCC-3'
SNP14731	5	EZ418803	5'-AGAGGAGCAAGGCAGTTAGTGGGA-3'	5'-TATAGAGGAGCAAGGCAGTTAGTGGGG-3'	5'-[M13F]-GCCCCAAGCAAGGATGCTCCC-3'
SNP14944	1	EZ412152	5'-GGATTAACGAAAGGGAGTAACGAGCC-3'	5'-ATAGGATTAACGAAAGGGAGTAACGAGCT-3'	5'-[M13F]-AACCTGATCTGCAGGGTATGGACC-3'
SNP15949	11	EZ418666	5'-GCTGAGGAATGGCAGGAAGGG-3'	5'-ATAGCTGAGGAATGGCAGGAAGTC-3'	5'-[M13F]-GGACGGCGGCCTTACCATCG-3'
SNP17521	2	EZ408420	5'-CTGAGAAAGCCATTGCAGAGAAAAG-3'	5'-TTACTGAGAAAGCCATTGCAGAGAAACC-3'	5'-[M13F]-GGTAAGCGAGGGACTTAGGCAGA-3'
SNP17812	4	EZ407682	5'-TTTGTGCTGGTGCTGCTTCTAG-3'	5'-AAATTTGTGCTGGTGCTGCTTCTCC-3'	5'-[M13F]-TGGGCTTAATGGGTCCATCCCAAA-3'
SNP18265	3	EZ411245	5'-GATCCATCGGCTTTGGCTGAATGGG-3'	5'-TATGATCCATCGGCTTTGGCTGAATGGA-3'	5'-[M13F]-TCCCCATATTGAAAGCCAGCCATGT-3'
SNP1854	7	EZ409353	5'-CTGCCTCTTCAAATCCCTTCCCTAGT-3'	5'-TATCTGCCTCTTCAAATCCCTTCCCTAGC-3'	5'-[M13F]-ATCCCCTGGGCCTGAGTGCT-3'
SNP18956	3	EZ407420	5'-TCAGAATAAGCAGAAAGCCAAGTGAT-3'	5'-TATTCAGAATAAGCAGAAAGCCAAGAGGA-3'	5'-[M13F]-GGTTGAGGGAGCAGGAGATCAGGA-3'
SNP19645	11	EZ410291	5'-CATGCTGGGTGCACAGAACATTATAA-3'	5'-ATTCATGCTGGGTGCACAGAACATTATAG-3'	5'-[M13F]-GCTGCGCCATATGGAAGCACAT-3'
SNP2145	2	EZ411632	5'-GCTGGGCAACTGCGGGTCCC-3'	5'-TAAGCTGGGCAACTGCGGGTCCA-3'	5'-[M13F]-TCCACTCGACAAGCAAGTCAGGA-3'
SNP21849	1	EZ418839	5'-CACTCTTCACCGGCTGGGGTTGA-3'	5'-TATCACTCTTCACCGGCTGGGGTTGG-3'	5'-[M13F]-AGCCCTCCAGGCCAATATAAGAAGA-3'
SNP23226	3	EZ417297	5'-GCAGCCCGCTTCTATACCGGCT-3'	5'-TATGCAGCCCGCTTCTATACCGGCG-3'	5'-[M13F]-AGTGTGACATAAGTCCGTGCAGGT-3'
SNP23789	6	EZ418081	5'-TTTGCATACTATAAGGAAGGTGCTATT-3'	5'-TATTTTGCATACTATAAGGAAGGTGCTAGA-3'	5'-[M13F]-CCACAACTGCGGGTCCTCAA-3'
SNP2652	3	EZ410232	5'-AGGAGGACTCTATGGTGCGACCGA-3'	5'-ATAAGGAGGACTCTATGGTGCGACCGC-3'	5'-[M13F]-TAGAAGGCGGAGGGCAGCAGT-3'
SNP315	3	EZ407675	5'-GTACCTTTCTTGCATAGCTGAGCTCG-3'	5'-ATTGTACCTTTCTTGCATAGCTAAGCTCC-3'	5'-[M13F]-GCTCACAACTGCTTTYTTTCTTCTCGT-3'
SNP3270	6	EZ410867	5'-CACAAGTTGTAAAGCTCGGGAGGAGTC-3'	5'-TTACACAAGTTGTAAAGCTCGGGAGGAGTT-3'	5'-[M13F]-CGAGTGGGGCCTTTGGAAACAGT-3'
SNP4504	9	EZ413975	5'-GCATTTCTTGTCCTCCCAGGGAG-3'	5'-TATGCATTTCTTGTCCTCCCAGGCGC-3'	5'-[M13F]-TCCAGGCCTGCCCCTTTTCCT-3'
SNP6044	6	EZ418306	5'-TTCAGTGCTCTTAGGGTTTTCGTTA-3'	5'-AAATTCAGTGCTCTTAGGGTTTTCGTTC-3'	5'-[M13F]-TGACGTTCTCTCCTTCCCGGC-3'
SNP6734	11	EZ409838	5'-CCAAGGCTCCAAAATGCAGATTACATGT-3'	5'-ATTCCAAGGCTCCAAAATGCAGATTACAAAA-3'	5'-[M13F]-CCGGAACTCCTTTGGCGCATC-3'
SNP8545	1	EZ408732	5'-CAGCATAGAAAGTCTTGGCCCTAATA-3'	5'-AATCAGCATAGAAAGTCTTGGCCCTAATC-3'	5'-[M13F]-TCGACTGTGCCCATTGCAGC-3'
SNP9980	1	EZ411030	5'-CAGCGGCTTTCACCGCATTCG-3'	5'-TAACAGCGGCTTTCACCGCATTCT-3'	5'-[M13F]-TTTCCCAAGGTTGCTCATGGATGGA-3'
	SNP Primers (KASPar)
	Sequence of PCR primers used for the KASPar assay.
SNP Name	Linkage Group	Accension number	Allele specific primer 1	Allele specific primer 2	M13 tagged locus specific primer
SNP10696	6	EZ411689	5'-[FAM-tail]-ATAGTGGAGAGCCTGAGGCGA-3'	5'-[VIC-tail]-ATAGTGGAGAGCCTGAGGCGG-3'	5'-CCAAGGTTTCAAGTCTAATGTATTCCTG-3'
SNP11133	5	EZ419309	5'-[FAM-tail]-CTCTTTCCGTCTTTCCCTTGCAGA-3'	5'-[VIC-tail]-CTCTTTCCGTCTTTCCCTTGCAGG-3'	5'-TAAGCCATCGACTGCCCGCC-3'
SNP12027	7	EZ411811	5'-[FAM-tail]-CACAAAACTAGAAAGCCGCCCAGT-3'	5'-[VIC-tail]-CACAAAACTAGAAAGCCGCCCAGC-3'	5'-CATCAGGATCAACAAAGACGAGTGC-3'
SNP1209	2	EZ408642	5'-[FAM-tail]-CGGATGAGTGAAAGGTGCGCTATA-3'	5'-[VIC-tail]-CGGATGAGTGAAAGGTGCGCTATG-3'	5'-TGTTGACAGCAACCAGGGATGA-3'
SNP12776	1	EZ417492	5'-[FAM-tail]-GCCTGCTGATAAGCTGGTGCG-3'	5'-[VIC-tail]-GCCTGCTGATAAGCTGGTGCA-3'	5'-CTGCATATGGAGGTTATGGCAATGGT-3'
SNP1351	8	EZ410432	5'-[FAM-tail]-AATGAAAGCATGCTGTTAAGTAGGCTA-3'	5'-[VIC-tail]-AATGAAAGCATGCTGTTAAGTAGGCTC-3'	5'-AATAAATTCAGTATCCTTCCCATGCGT-3'
SNP13864	6	EZ417419	5'-[FAM-tail]-GTTGTCATAGAGACCAGGACAATCGTC-3'	5'-[VIC-tail]-GTTGTCATAGAGACCAGGACAATCGTT-3'	5'-GCTCTACACTTTCAACTGGCTCTCC-3'
SNP14400	3	EZ419547	5'-[FAM-tail]-TTCCTGCATCTGTAACTTTTGAGACAT-3'	5'-[VIC-tail]-TTCCTGCATCTGTAACTTTTGAGACAG-3'	5'-GCCAAAGAAAATTTGCTGCATTCATGG-3'
SNP14419	2	EZ417860	5'-[FAM-tail]-TGTGGAAACATCTTCTTGGCCTCTTT-3'	5'-[VIC-tail]-TGTGGAAACATCTTCTTGGCCTCTTC-3'	5'-TGGAAACCAGGAGATCCGGTGGTAA-3'
SNP14574	6	EZ409470	5'-[FAM-tail]-TGGACATGGATATGGGCACGGATTC-3'	5'-[VIC-tail]-TGGACATGGATATGGGCACGGATTT-3'	5'-TGCTTTCCGAACATCCCGTGCT-3'
SNP15086	9	EZ418324	5'-[FAM-tail]-ATGAATCGTCACTAGAAACACTCCACCT-3'	5'-[VIC-tail]-ATGAATCGTCACTAGAAACACTCCACCC-3'	5'-AGGCCCTGTTGCGGAAGACAT-3'
SNP15286	6	EZ417838	5'-[FAM-tail]-TGAACATGAGCCCATCAATGGAGAC-3'	5'-[VIC-tail]-TGAACATGAGCCCATCAATGGAGAT-3'	5'-AGCGTCTTTGCCCCAGTAGAAGC-3'
SNP16906	11	EZ408703	5'-[FAM-tail]-GGATGTTCATGTGAGAGAAGACTTCG-3'	5'-[VIC-tail]-GGATGTTCATGTGAGAGAAGACTTCC-3'	5'-TCCATGCAATGCCTAGATGCTGT-3'
SNP1785	6	EZ418307	5'-[FAM-tail]-CCATAGCTCTCAACTCAAAAAGTTCTTC-3'	5'-[VIC-tail]-CCATAGCTCTCAACTCAAAAAGTTCTTG-3'	5'-TGGATAAATTGCTCTTCGTCACCAGA-3'
SNP19021	3	EZ409655	5'-[FAM-tail]-CAAATAGAAGTATGGGACGCCACGA-3'	5'-[VIC-tail]-CAAATAGAAGTATGGGACGCCACGG-3'	5'-TGTTTCATTTAGTGATGGGCTACCTG-3'
SNP3417	11	EZ412449	5'-[FAM-tail]-CAAGTGCACAAATACGAACGTGG-3'	5'-[VIC-tail]-CAAGTGCACAAATACGAACGTGC-3'	5'-CGGTCGTCGTCGCGCTTGTA-3'
SNP4033	2	EZ410367	5'-[FAM-tail]-GGGAAATCCCTTCTTTGAACTTAGCTAA-3'	5'-[VIC-tail]-GGGAAATCCCTTCTTTGAACTTAGCTAC-3'	5'-TGGAGGAAGCGAAAGGAGTGGT-3'
SNP5294	8	EZ417501	5'-[FAM-tail]-CGATTGATGGAATAGAGAAAGTCACAG-3'	5'-[VIC-tail]-GGATTGATGGAGTAGAGAAAGTCACAC-3'	5'-ATCCTCCATCACCTGAACCCT-3'
SNP5464	7	EZ417322	5'-[FAM-tail]-CGGAAGTGGAAAAAAATGGTCAGCG-3'	5'-[VIC-tail]-CGGAAGTGGAAAAAAATGGTCAGCA-3'	5'-AGCCACAGGTCTGAGCCACA-3'
SNP9376	4	EZ411349	5'-[FAM-tail]-TTGTCGGTTTAGTGGTGCGTCTA-3'	5'-[VIC-tail]-TTGTCGGTTTAGTGGTGCGTCTC-3'	5'-CTTGTCTCGATCGTAGGCCAC-3'
