# Supplementary material for: Linkage mapping in the oilseed crop Jatropha curcas L. reveals a locus controlling the biosynthesis of phorbol esters which cause seed toxicity
Source: Plant Biotechnol J. 2013 Jul 30;11(8):986–96. doi: 10.1111/pbi.12092 (PMC4274016; doi:10.1111/pbi.12092)
Supplement: Supplementary file 3 — File S3 SSR markers used in this study. [file pbi0011-0986-sd3.xlsx]

## Sheet: Sheet1
	Supplementary file 3
	SSR primers
	Sources:
	[1]	SSR markers obtained from a EST enriched library produced with a (CT)x probe according to the FIASCO protocol (see methods)
	[2]	SSR markers obtained from mining publically available mRNA/cDNA sequence databases.
	[3]	SSR markers obtained from Sun et al., 2008. NB, primers redesigned to permit inclusion in multiplex assays.
	[4]	SSR markers obtained from mining GenBank nucleotide sequence data for Jatropha curcas
	[5]	SSR markers developed by Phumichai et al., 2011. NB, primers redesigned to permit inclusion in multiplex assays.
	[6]	SSR markers obtained from Wang et al., 2011. NB, primers redesigned to permit inclusion in multiplex assays.
	[7]	SSR markers obtained from mining sequences deposited within the Jatropha genome database (Sato et al., 2011)
SSR Name	Linkage Group	Accension number	Source	Repeat Sequence	Unlablelled primer	M13 tagged primer
AG17	3	KC344792	This study [1]	(CT)2CA(CT)23	5'-AGATGAAAACCGAACTAAACCG-3'	5'-[M13F]-GCAAACAAGGAGATGCACAATA-3'
AG19	11	KC344793	This study [1]	(GGA)3AGAA(AG)6	5'-TAAGACTCCCGAGGAGGTGAT-3'	5'-[M13F]-TCATCCCATACGTTCAAAACC-3'
AG143	4	KC344794	This study [1]	(AGG)6AGAAGG	5'-TTTGCTTATTGTGGTGGATCTG-3'	5'-[M13F]-TATCTAACTGAGCTGCCGGATT-3'
AG176	6	KC344795	This study [1]	(GA)19	5'-TGAGAAGGGAAAGAAAGAAGGA-3'	5'-[M13F]-GAAGATCAAGGGAACTGAAAGTG-3'
AG183	5	KC344796	This study [1]	(GA)13AA(GA)6	5'-TCATCCTTTTCTGTGAGTGGAA-3'	5'-[M13F]-CCACGTCCAAACCTCCTCTA-3'
AG220a	2	KC344797	This study [1]	(TC)16	5'-GCTCTCATTTCTAGTGAACGCA-3'	5'-[M13F]-ACACCATCTGGCTCAATTTTCT-3'
AG220b	5
AG224	4	KC344798	This study [1]	(CT)19	5'-ACTGTTCAGGGGCAGAAGATAA-3'	5'-[M13F]-TAGGTTGGCTACACAAATGCAG-3'
AG301	1	KC344799	This study [1]	(CT)4CC(CT)10CCCT	5'-ACGACGCAGTCATACACACTCT-3'	5'-[M13F]-ATAGTAATGCTTTCGGCTACGC-3'
AG306	11	KC344800	This study [1]	(TC)17	5'-CACTGACTGGAAAACGAATGAG-3'	5'-[M13F]-CTCTGGAAAGGAACGTATCACC-3'
AG343	8	KC344801	This study [1]	(TC)3TTCC(TC)4GA(TC)3C(TC)2	5'-TGGTCTTATTTGTTGTGAAGGC-3'	5'-[M13F]-CATCAAGAGATTGGGAGACACA-3'
AG435	5	KC344802	This study [1]	(TC)18CC(TC)6	5'-ACACCTTTGGACCTGTTTCCT-3'	5'-[M13F]-TGTGTGTTCCGGTGATAAACC-3'
AG446	10	KC344803	This study [1]	(GA)3GG(GA)10	5'-CTTCAGTAGTTCGGTGCAAGC-3'	5'-[M13F]-ACTTATCCCTCTCCCGTTCCT-3'
AG503	3	KC344804	This study [1]	(GA)23	5'-CGTGCCTAATGGAAATTATCG-3'	5'-[M13F]-TAGGGGTTGAAAGACCATGTG-3'
AG516	2	KC344805	This study [1]	(GA)15	5'-CACACCATCTGGCTCAATTTT-3'	5'-[M13F]-CTTTCTCTTATTTCCGGCCAC-3'
AG517	5	KC344806	This study [1]	(GA)11	5'-AGAGCCCATTGAGGACAAAA-3'	5'-[M13F]-GGCATTTGATGAGACCCAATA-3'
AG529	6	KC344807	This study [1]	(GAG)2GAAA(GA)16(TGT)2	5'-GGCCAAGCATGAGGACTAA-3'	5'-[M13F]-TATCCCACACATTCAGCACC-3'
AG612	1	KC344808	This study [1]	(AG)14	5'-TTCCTCGATTTCAGGGTGAG-3'	5'-[M13F]-GCTCCTTTTATCCTTGGGCTAT-3'
AG616	7	KC344809	This study [1]	(AG)14	5'-CACAGAAAGAGAAAGAGCGACA-3'	5'-[M13F]-AGAAGGAAAGAATAAGGCCACC-3'
AG629	1	KC344810	This study [1]	(GA)20	5'-CAGGGGAAAATGTAGAAGAGCA-3'	5'-[M13F]-CTAACTGCAACAGAAACGGTCA-3'
AG638	1	KC344811	This study [1]	(GA)7GG(GA)11	5'-TCGGAACTCAACTGCAACTCTA-3'	5'-[M13F]-CGACTCCCTCCTCTCATTTCTA-3'
AG639	7	KC344812	This study [1]	(TC)16(TG)4…(TG)11	5'-AGGAAATGAGACACCAAATGCT-3'	5'-[M13F]-CCAAACCTAAGCCACCAGTAAG-3'
AG643	7	KC344813	This study [1]	(GA)15	5'-CACACAACTCACAGGCTATTGG-3'	5'-[M13F]-ATGGATCAGACAGACAAGGCAT-3'
AG706	5	KC344814	This study [1]	(GGGAAA)2(GAGAGA)4(GGGACA)2	5'-GGTCTCGGCTTCTCTAGCAATA -3'	5'-[M13F]-CCGACTCCTACTCCTGCTTCTA-3'
AG806	4	KC344815	This study [1]	(GA)2GT(GA)12	5'-CCAAAAGACCCCATATTTTCTG-3'	5'-[M13F]-GTACGCTGCAGGAGGAGAACT-3'
AG937	3	KC344816	This study [1]	(AG)25(GAG)2	5'-ACAGTTCCTGATTCCAGCTAAGA-3'	5'-[M13F]-CACACGATGAAATATGACAGCA-3'
AG940	3	KC344817	This study [1]	(CT)10	5'-TCAGGATTAGGTAGCGGAGTGT-3'	5'-[M13F]-ATCAAACATACCGATCATTCCC-3'
AG948	3	KC344818	This study [1]	(AG)13GA(AG)3	5'-ATGATTGGTTGGGGAGACAATA-3'	5'-[M13F]-CCTTTTCAGATCCCACCTCATA-3'
SSR-EST02	11	EZ418035	This study [2]	(GA)15	5'-AAGGGTGAATTTGTGCAGCTAT-3'	5'-[M13F]-CAACAATGGTAAACGAAGCAAG-3'
SSR-EST05	5	FM895253	This study [2]	(TCT)3….(TCT)11TCC(TCT)2	5'-ATCAACCTTGGCAGTGAGTTCT-3'	5'-[M13F]-AGTCCTGATTTTGCCTCCATAG-3'
SSR-EST07	6	FM89115	This study [2]	(TTTATT)4	5'-CTAGTCCATCGGGTACCATTA-3'	5'-[M13F]-AAGTAAAGAAAGGAATAACCAAG-3'
SSR-EST09	9	EZ417662	This study [2]	(CAGCAA)4	5'-GAAAGAGGAAGCGAAGTTGAAA-3'	5'-[M13F]-AAATGGAGCCACAAGATTGG-3'
SSR-EST10	1	EZ415393	This study [2]	(TTCGTC)4	5'-CCTGCCTGACTTCCAAAATAAC-3'	5'-[M13F]-TAGAGCTTCTGCTATTCCCAGC-3'
SSR-EST12	11	EZ410201	This study [2]	(CAC)5	5'-ATCCACACCCACCTGTTTACTT-3'	5'-[M13F]-GTGATGGTGATGAGCTGGAG-3'
SSR-EST14	3	EZ413088	This study [2]	(GAA)8	5'-CATATGGTACACCAAGCTCCA-3'	5'-[M13F]-CCACCCTCTTGGCAAAATTA-3'
SSR-EST15	8	EZ418191	This study [2]	(AG)8	5'-ACAACACCGTACGCGTCGCC-3'	5'-[M13F]-GCATCGAATCCTCCGTGACTATCACCA-3'
SSR-EST18	11	EZ410201	This study [2]	(CAC)7	5'-ATGGTCCAGCGTCAGCTCCGA-3'	5'-[M13F]-GCGGAAAGAGTGAATGCCGCC-3'
SSR-EST19	3	EZ411041	This study [2]	(GGC)5	5'-CCGACGACCACCTCCTCCGT-3'	5'-[M13F]-GTGAACGAGGCTCAGTCCCGC-3'
JcSSR69	5	EU099518	[3]	(AGA)7...(AT)4(GT)18TATG(TA)6	5'-CATAGAAGAAAGAGGCGACAGG-3'	5'-[M13F]-ATGCACAGAATCAAACTCAAGC-3'
JcSSR613	6	EU099522	[3]	(CT)16	5'-AGTGCCCAAATAGATTCCTCAA-3'	5'-[M13F]-GAAGGATGGGAAGTGGGAC-3'
NT1	2	EF612739	This study [4]	(TAA)10	5'-ATCAACGGTCATCAAATCAGC-3'	5'-[M13F]-ACAAAGAAAGCGAGAGATGGTC-3'
NT2	11	DQ987700	This study [4]	(TGG)9	5'-GTTCCATTCATCGCAACCTAGT-3'	5'-[M13F]-TGACTACAAGGCTCAAACGCTA-3'
JCT3	8	AB525642	[5]	(AG)12	5'-GCCATCAACCGTAGTCGCAAACG-3'	5'-[M13F]-CCAGCAAGGGGCTTGGCGAT-3'
JCT7	5	AB525644	[5]	(AG)11	5'-TCACAGTTTCCCACAGATAATCCCCT-3'	5'-[M13F]-CACAACGAAGTGAATGCACAACACA-3'
JCT13	2	AB525648	[5]	(AG)8(TG)14	5'-TGCCGATAGACCATAGACAAACAGAGA-3'	5'-[M13F]-GGCAGTCACAGGAATGGGTGCT-3'
JCT17	2	AB512289	[5]	(GA)4AA(GA)11(GT)18	5'-AGCTCTCTCATTGTTGCGCTGTCA-3'	5'-[M13F]-CCTCCCCCTCCTCTCTTTCCCG-3'
JCT23	8	AB525652	[5]	(GA)17	5'-ACAGGGACCAGACCCAGGAAAAGG-3'	5'-[M13F]-AGGTCAGCAGAGGCGACGGT-3'
JCT27	10	AB525653	[5]	(CT)3CAGG(CT)17	5'-TGCGTGAAGCTTTGATTTGAAGTGTTG-3'	5'-[M13F]-AGACAGCCGGAATCGCCATTAGA-3'
JCT47	4	AB525669	[5]	(TC)4TT(TC)13	5'-GCCTTACTCCCATTTTCCCTCAAAGC-3'	5'-[M13F]-TGCAGGCAGGCCATTTGTTGT-3'
JCT51	4	AB525671	[5]	(GA)14	5'-AGCATGTGGGTGTGGGTGTGC-3'	5'-[M13F]-TGGCCCCAGTGTAGCTGGTGT-3'
JCT59	4	AB512295	[5]	(CT)10(CA)14	5'-GGTGACTCCTGAATGCTTGGACCT-3'	5'-[M13F]-CCAGACCAACCCACTGAAATGGCA-3'
JCT92	2	AB525678	[5]	(GA)10TA(GA)4GGGA	5'-AGCCAAAAGCCTACCAGTGCCA-3'	5'-[M13F]-CTCTGCCCCCGCTTTCACCG-3'
Jcuint020	11	JF502089	[6]	(TC)14	5'-TGGACAGATTAGCCGATTCGGAATTA-3'	5'-[M13F]-AGCCCCACGCAATACCTAACT-3'
Jcuint025	3	JF502091	[6]	(TC)16	5'-TCAAGCAACTGAGCCAGAAGGC-3'	5'-[M13F]-AAGAGGCAAACCTAGCCCTGA-3'
Jcuint038	3	JF502097	[6]	(GA)15	5'-TCCACGCTGGCAATCTCCAC-3'	5'-[M13F]-AGTCCTTCAAGAGCCTGCCA-3'
Jcuint090	4	JF502117	[6]	(GA)19	5'-GCTGCTAATGGGACGACGTTGA-3'	5'-[M13F]-TGGACACGACCCCACTCGCT-3'
Jcuint143	2	JF502131	[6]	(CT)22	5'-ATGCCTGCGCTCAGAATGCC-3'	5'-[M13F]-TGGCCACTTGGCTAGAAGGT-3'
Jcuint152	10	JF502135	[6]	(TTC)10(TTA)6	5'-AGGCGCTTTGCGAGCAAGAA-3'	5'-[M13F]-TGTGTCATGGCGGGCGAGTG-3'
Jcuint215	6	JF502147	[6]	(CT)21	5'-CAACCGATGACACAGATGAGAAACA-3'	5'-[M13F]-GCCACAACCGCAGTTGATTGTCC-3'
Jcuint220	1	JF502149	[6]	(CT)24	5'-TCGTTGCACTTTTGACTAAACTGGT-3'	5'-[M13F]-CAACTCCATTTAGCTTTCCTGCCT-3'
Jcuint349	1	JF502175	[6]	(CT)22	5'-TGCATATGAATGCGACGACGAGGT-3'	5'-[M13F]-ACAGGTATCTAGTGGTGGTGCGA-3'
Jatr358	3	EU664784	[6]	(TC)4CC(TC)15	5'-ACAGTACATTCACACCAAACAGAGAAA-3'	5'-[M13F]-TGCCAAACACCAAACACCTCCCT-3'
Jatr845	7	EU664896	[6]	(TC)18	5'-ACAGCGCGAACAGCTAGAACACA-3'	5'-[M13F]-TGTCTCTTCTGCTGCTCCTTCCA-3'
Jatr999	11	EU664960	[6]	(CT)18	5'-ACCTACTTGCTCCCTTCTCTGGCT-3'	5'-[M13F]-TGCTTGTTCTTCCTCCTCAGGT-3'
G6	6	Jcr4S04246	This study [7]	(CTT)10(CT)17	5'-TGCTCACCATTGTGACATTGTGCTCC-3'	5'-[M13F]-AGGGGCCAGGTATTTCCCTTAGGC-3'
G7	5	Jcr4S00017	This study [7]	(AT)11	5'-AGTTGGTGGTGTGCCTTACCCA-3'	5'-[M13F]-TGGCTCATGGATTGGCGGGC-3'
G8	9	Jcr4S00206	This study [7]	(AG)32	5'-TCATGAAGTTTGCTGTGTGTATTGGCA-3'	5'-[M13F]-GTACTCCTATGCCTCTGTTCATGGC-3'
G9	2	Jcr4S10925	This study [7]	(CT)11	5'-CGTGCCTTGCTTTGGTCTGCG-3'	5'-[M13F]-AGACGAAGCTTGCCACGAGGT-3'
G16	1	Jcr4S01740	This study [7]	(TA)16	5'-TTTTGCCCCATCCTCCACTTTTTATCA-3'	5'-[M13F]-ACGGGAGAAAGAGGAGGGCATAAG-3'
G17	7	Jcr4S03810	This study [7]	(TC)18	5'-CGCTAGAAGCTCTCTCCTTCCGT-3'	5'-[M13F]-CGGCCATCCAATGTTGAACTCCA-3'
G21	3	Jcr4S00706	This study [7]	(ATT)10	5'-AGAATAGCATTGAGCGTGATGGAC-3'	5'-[M13F]-AGAGCATCTTGAATGCTCCACG-3'
G23	10	Jcr4S03855	This study [7]	(AT)15	5'-AACTGGATCGTCGTCAAAAACACT-3'	5'-[M13F]-TCGCCTCATTGCTTCTCGCT-3'
G24	1	Jcr4S01617	This study [7]	(AT)23	5'-TGCAGATTTTTCGTATCTGGTGCT-3'	5'-[M13F]-CCGCACGAGTGTCAAACGC-3'
G25_L1	8	Jcr4S02840	This study [7]	(AAT)24...(AAT)13	5'-CGGTGCACATGATGCCTAACC-3'	5'-[M13F]-CGCCATCTCCGCTTCATTGC-3'
G25_L2	4
G27	4	Jcr4S01110	This study [7]	(ATA)7	5'-TTCCTGTCTTTGCATAAGGCGAAT-3'	5'-[M13F]-TGGGGTCTTCTCCTATCGCGT-3'
G28	11	Jcr4S00343	This study [7]	(AAC)7	5'-TGTTGTTTGTGCAACTCAGTAATACCA-3'	5'-[M13F]TGGACCCCCATGTTCTCCGGT-3'
G31	9	Jcr4S09416	This study [7]	(AT)22	5'-TCGCTGTCCTAATTTTGTCATAGCTT-3'	5'-[M13F]ACAATTGTGGTGGGCTTTGATTTGA-3'
G33	11	Jcr4S04655	This study [7]	(TA)26	5'-TGACTGAACCACGTCCTGATGGT-3'	5'-[M13F]AGGTAGCAAAGCGGAATGACGA-3'
G34	9	Jcr4S00903	This study [7]	(AT)15	5'-CATCAGTCCCTACTCTGATTCCTTCA-3'	5'-[M13F]TCGAACACCTCACAAGCCGAC-3'
G37	4	Jcr4S04735	This study [7]	(CAC)6	5'-TGTGGGATAGTGAGAGGGCGGT-3'	5'-[M13F]CAGTTGGCCGGTTTCCTCGGT-3'
G38	1	Jcr4S00106	This study [7]	(TGG)17	5'-TCCGAGAGAAATGATGACAGTGGA-3'	5'-[M13F]AGCTGATGAGTGGCCACATGGTT-3'
G39	7	Jcr4S00539	This study [7]	(ATA)14	5'-AAATGAGCTAAACCACTAAGGATACGA-3'	5'-[M13F]AAGGCGTGCTCTGACCGTGT-3'
G40	3	Jcr4S00733	This study [7]	(AT)23	5'-GGACAGACAAAGAAGAAAAGCTGAGCG-3'	5'-[M13F]-GGGGCAGAGTTGGTTGAGCTGG-3'
G41	6	Jcr4S00582	This study [7]	(ATT)6	5'-TGCTTTGGTCGTGCAAGAAACGG-3'	5'-[M13F]-CCCTTTAACGGTCTCCAACAAGGG-3'
G44	8	Jcr4S02739	This study [7]	(GA)13...(AT)13	5'-TGCTTAGGTGGAGGTTATGTGGCT-3'	5'-[M13F]-AGGGTTTGTTCATCGGTAAGGGGT-3'
G46	4	Jcr4S00778	This study [7]	(AAT)8...(AT)19	5'-ACACCAACTATCATGTTATTGAACACC-3'	5'-[M13F]-GGTGGTTTAAATTGCAAGCCCA-3'
G48	7	Jcr4S00750	This study [7]	(AT)14	5'-TCTTATGTGAACAACGAAGAGGA-3'	5'-[M13F]-GATCCGTTGCTTGCCTCTAT-3'
G50	1	Jcr4S09208	This study [7]	(TTCGTC)4	5'-AGAGCTGGTTTTGCCGTAAC-3'	5'-[M13F]-GCCCTTTATCTACCCGGTTT-3'
G51	3	Jcr4S04438	This study [7]	(TC)15	5'-AACCTTGAAGCCATGAGGAA-3'	5'-[M13F]-CATGTCTCCTTTGTGGCTGA-3'
G52	5	Jcr4S00435	This study [7]	(TA)14	5'-TGCTGCTGCAGAGAAGAAAG-3'	5'-[M13F]-GACGTGGTCATGATTTTGGA-3'
G53	7	Jcr4S03289	This study [7]	(TA)18	5'-TCCTTTGTCATTTTATCGCTCA-3'	5'-[M13F]-CTCGACAAAAGGTGCATCAA-3'
G58	8	Jcr4S00529	This study [7]	(GA)14	5'-ACCTTTTGAGTTCTGTTGTTCGCA-3'	5'-[M13F]-CCATTGTTGGTGGAGGCGGTGA-3'
G62	5	Jcr4S00009	This study [7]	(CTT)10(AT)3TCTTAT(TC)20(TA)16	5'-TGTCAGACCCACCAATGATGATGGC-3'	5'-[M13F]-CTGCGCAGATGATTAGAGAAGGTT-3'
G63	6	Jcr4S01509	This study [7]	(CT)17	5'-CCTTGACGAAAGGCTTAAGCAGCC-3'	5'-[M13F]-TGGGCTGAGGTTCACCTTTGCTG-3'
G69	2	Jcr4S07943	This study [7]	(ATT)8	5'-TGGCCCTAGACTCTCTGTATGTAAGCA-3'	5'-[M13F]-AGCTTTTGGCGCAACTGTTGGA-3'
G75	10	Jcr4S09727	This study [7]	(TA)23	5'-TCCACCGCATCCTTTGGTACGC-3'	5'-[M13F]-GCCTGCAGGGGCATTTCAGGA-3'
G76	6	Jcr4S01345	This study [7]	(TA)22	5'-ACCTCCCTTCGTCTCCAAGCA-3'	5'-[M13F]-AGTGCGTCCTGTCCCAACCA-3'
G80	8	Jcr4S00652	This study [7]	(TA)21...(TA)15	5'-AAAGTAGGGCTGCAGAATCTTTAAATAGCA-4'	5'-[M13F]-CCATGCCACAAAGAGACTTGAACTGA-3'
G81	5	Jcr4S01667	This study [7]	(TTAA)5...(ATT)5	5'-AGAGTGTTTGGATTTGTCTCTGTCAGC-3'	5'-[M13F]-ACGTGTGTAATTGTACGGTTTGTGGGT-3'
G82	11	Jcr4S00005	This study [7]	(AT)18	5'-TGCTTTTGTCGTTAGTTCTCTTTTTCTGC-3'	5'-[M13F]-TTAGCACGCCTGCCCAAGCC-3'
G87	3	Jcr4S08508	This study [7]	(TC)13	5'-AGCAGTTGAAGCAGAATGGGAAGA-3'	5'-[M13F]-CGTTTCAGCTGCTGCCGGAT-3'
G89	3	Jcr4S07339	This study [7]	(AC)12(AT)6CTC(AG)13AAC(AAG)3	5'-TGATGTTGATGGATTGCCCAGGA-3'	5'-[M13F]-CTGGCTCCCCTCTTGTAAACCA-3'
G90	3	Jcr4S06453	This study [7]	(TA)18	5'-TGCACTTAACCAACCAACCATCAA-3'	5'-[M13F]-TGCACTTGAGAGACCCACCA-3'
G91	11	Jcr4S00037	This study [7]	(TAT)9	5'-AGCATTTTTCTAGAACATCGTTTGAGC-3'	5'-[M13F]-TCCGGAGTCGGGACCTTGTT-3'
G92	3	Jcr4S16801	This study [7]	(AAT)9	5'-TGTGCCGGTGTCAATTTCTTCCT-3'	5'-[M13F]-ACCGGACCGAAACGGTCAAA-3'
G93	3	Jcr4S06590	This study [7]	(AT)23	5'-TCTTGGTCCAACTTGAACACCATTT-3'	5'-[M13F]-GGAGATTCGTGACAGGCGCT-3'
G95	3	Jcr4S00775	This study [7]	(TTA)9	5'-TAGGCGACGACGCAAAGTCC-3'	5'-[M13F]-TGCACTTCCCCTGACGATGA-3'
G101	11	Jcr4S04992	This study [7]	(AT)2GT(AT)15	5'-ACAATTAAATGCAGGCACACCAAACA-3'	5'-[M13F]-GGGAGGTTCTGACGGAATTTCGATGG-3'
G103	6	Jcr4S03471	This study [7]	(ATT)14	5'-AATAAACAAAATCGAGCAGACCATGC-3'	5'-[M13F]-TGTCAACGGTCAGTGCATGTTAAT-3'
G104	5	Jcr4S00100	This study [7]	(AT)13	5'-ACTTGTGGCTCGGCATGTGTT-3'	5'-[M13F]-TGCCAGATGAGCTGCCAGAA-3'
G105	1	Jcr4S00516	This study [7]	(AT)16	5'-GGAGCTCTACCGGAAGCTCATTTCC-3'	5'-[M13F]-TGACGCTGCATCTGGGAAACA-3'
G107	6	Jcr4S04330	This study [7]	(AT)24	5'-AGAGAAACTCAAAACATGTGCGCC-3'	5'-[M13F]-TGGGGTTGCCAGGGGCAAAA-3'
G108	4	Jcr4S02425	This study [7]	(CT)14	5'-TGTGTTACTTGGGGTTGGCAGC-3'	5'-[M13F]-TGCGACGTATGCAAGTACGGT-3'
G116	4	Jcr4S01923	This study [7]	(TA)32	5'-TCATCACTTATAGAACCGCAGCAGA-3'	5'-[M13F]-TGTGGGACGGGTGCAAATGAGC-3'
G121	1	Jcr4S17013	This study [7]	(TA)29(ATA)9	5'-TGTCCTCCTCCTCACACTTAGGCA-3'	5'-[M13F]-TGCTCTGTGGATGCAGCTTAGT-3'
G122_L1	9	Jcr4S03915	This study [7]	(AT)15(GT)12	5'-GCTGCAATTGAGCCTATAATGGAGGG-3'	5'-[M13F]-TGGCCGTCTTGGGATCGTCT-3'
G122_L2	9
G123	5	Jcr4S03171	This study [7]	(TA)24 - imperfect	5'-AAGAAGGGCCTGAACTAGAAAGTCT-3'	5'-[M13F]-TGAACAGTGACTTGTCTGCCACA-3'
G141C	8	Jcr4S00184	This study [7]	(TA)6TT(TA)11	5'-CGTGGCGATGTCCCGATGGT-3'	5'-[M13F]-TGCATTCTGCTCCGCTGCAA-3'
G144	8	Jcr4S02106	This study [7]	(TA)14	5'-AGTGTTGGGTCCAGGTGGTT-3'	5'-[M13F]-CTTCTGCCCAGGGCCCAAAT-3'
G183	4	Jcr4S00712	This study [7]	(AT)8	5'-TGGATTTCAAAAACAATTGACA-3'	5'-[M13F]-CCAAAGGTGGGAAAATTTGA-3'
G185	6	Jcr4S06013	This study [7]	(AG)7	5'-TCCTAAAATTTGCACCGAAGA-3'	5'-[M13F]-TTGGTCAGAGACAGCTCGAA-3'
G192	5	Jcr4S08063	This study [7]	(TA)15	5'-TCAACTCCATTTTGAAGGTCTTTCGT-3'	5'-[M13F]-CGTCTGTTGGCATTTCATCAGGCTT-3'
G262	8	Jcr4S05837	This study [7]	(AT)12G(GA)13	5'-GGTTGCAGCAATTCTTCAGCTCCCA-3'	5'-[M13F]-GCAGGAGGTGCTCCCCTCAA-3'
G268	8	Jcr4S01025	This study [7]	(AT)19	5'-TCTGACAGGTCACCAGAAAGGCT-3'	5'-[M13F]-CGGCGATCCAGATGCTGCTGA-3'
G269	8	Jcr4S01910	This study [7]	(AAT)8(TATTATTAT)2(ATT)8	5'-ACCAGATTTTTCCCACCATGCATACCA-3'	5'-[M13F]-GCCAGGCGAGAGGTTGGAGG-3'
G270B	8	Jcr4S03364	This study [7]	(AT)8	5'-GGATACACCCCTTCTGTTGGCA-3'	5'-[M13F]-CACAGCACCAGACACTAGCCA-3'
G270D	8	Jcr4S03364	This study [7]	(AG)17	5'-AGACGTCAGAGAGATCAGGCACA-3'	5'-[M13F]-CTGATGCGCTCAAAGCCTGC-3'
G273A	8	Jcr4S08292	This study [7]	(AT)13	5'-TGCAAGACTGATACAATAACGGACG-3'	5'-[M13F]-GCAGAGCTATTACTCGTCTTTGGC-3'
G282B	8	Jcr4S01263	This study [7]	(TA)3AA(TA)10	5'-TGATCGGAATTACCAATGTGTTAACGG-3'	5'-[M13F]-TCAGCTTTGATTGGATAAGCCATGTG-3'
G284	8	Jcr4S00160	This study [7]	(AAG)9	5'-TCGGGTGGTGGTGATATGCAGT-3'	5'-[M13F]-TCTGGTGATGTTGTTTCGCGT-3'
NG285A	8	Jcr4S00012	This study [7]	(AG)17	5'-AGCTAAACCAGACAGACCCCCTGT-3'	5'-[M13F]-TGGCTGGATGTGGCTTGTCCT-3'
NG286A	8	Jcr4S00188	This study [7]	(GA)17	5'-CCCCCAACCCATGCGTGCTT-3'	5'-[M13F]-GCACCCACACGGCCACAGAA-3'
NG286D	8	Jcr4S00188	This study [7]	(CA)14	5'-TGGGATGACAGACCCCACCACC-3'	5'-[M13F]-TGGCCAGGCCTTCTGGAGAGT-3'
NG287B	8	Jcr4S04231	This study [7]	(TC)12	5'-GCACTATGTGCAGTGATGGGGCA-3'	5'-[M13F]-TTGCCTGCTTTGGCCCCCTG-3'
NG288C	8	Jcr4S00541	This study [7]	(TA)16	5'-TCCCATACGCTTTTGAGTACCATGT-3'	5'-[M13F]-AGTTGGTAATGGCATCACATTTGGA-3'
ND289B	8	Jcr4S03474	This study [7]	(GT)12	5'-CGGAAATGGTGACTCTGCACCG-3'	5'-[M13F]-ACCGCTGCCTCCAGTGACCT-3'
NG291	8	Jcr4S04633	This study [7]	(AT)14	5'-CCCATTCCTACACAATATACAAGCCAA-3'	5'-[M13F]-TCCCTTTTGACCAATGTCACTATTAGC-3'
	References
	Sun QB, Li LF, Li Y, Wu GJ, Ge XJ: SSR and AFLP markers reveal low genetic diversity in the biofuel plant Jatropha curcas. Crop Science 2008, 48: 1865-1871
	Phumichai C, Phumichai T, Kongsiri N, Wongkaew A, Sripichit P. Kaveeta R: Isolation of 55 microsatellite markers for Jatropha curcas and its closely related species. Biologia Plantarum 2011, 55: 387-390
	Wang CM, Liu, P, Yi C, Gu K, Sun F, Lei L, Lo LC, Liu X, Feng F, Lin G, Cao S, Hong Y, Yin Z, Yue GH: A first generation microsatellite- and SNP-based linakge map of Jatropha. PLoS One 2011, 6: e23632
	Sato S, Hirakawa H, Isobe S, Fukai E, Watanabe A, Kato M, Kawashima K, Minami C, Muraki A, Nakazaki N, Takahashi C, Nakayama S, Kishida Y, Kohara M, Yamada M, Tsuruoka H, Sasamoto S, Tabata S, Aizu T, Toyoda A, Shin-i T, Minakuchi Y, Kohara Y, Fujiyama A, Tsuchimoto S, Kajiyama S, Makigano E, Ohmido N, Shibagaki N, Cartagena JA, Wada N, Kohinata T, Atefeh A, Yuasa S, Matsunaga S, Fukui K: Sequenc…
