# Supplementary material for: Linkage mapping in the oilseed crop Jatropha curcas L. reveals a locus controlling the biosynthesis of phorbol esters which cause seed toxicity
Source: Plant Biotechnol J. 2013 Jul 30;11(8):986–96. doi: 10.1111/pbi.12092 (PMC4274016; doi:10.1111/pbi.12092)
Supplement: Supplementary file 4 — File S4 Markers used to bridge the maps produced in this study with the previously published map produced from an interspecific cross between J. curcas and J. integerrima (Wang.,). [file pbi0011-0986-sd4.xlsx]

## Sheet: Sheet1
	Supplementary file 4
	Markers used for bridgeing with Temasek Life Sciences Laboratory (Wang et al., 2011)Interspecic Map
Linkage Group	Combined Map (This study)	Map Position (This study)	Wang et al. interspecific cross map	Wang et al. Map Position	Genome sequence scaffold
1	Jcuint220	3.1 cM	Jcuint220	60.0 cM	Jcr4S07070
1	Jcuint220	3.1 cM	Jcuint093	79.9 cM	Jcr4S07070
1	SNP10376	19.5 cM	eSNP0916	94.6 cM	Jcr4S00619
1	Jcuint349	21.9 cM	Jcuint349	100.8 cM	Jcr4S00040
1	1409465|12332239	38.7 cM	Jcuint026	152.1 cM	Jcr4S00226
1	SNP21849	40.7 cM	Jatr749	156.1 cM	Jcr4S00007
1	SNP9980	40.7 cM	SNP047	154.8/159.4	Jcr4S00007
2	1403756|12343728	0.0 cM	eSNP0887	12.6 cM	Jcr4S00061
2	Jcuint143	36.8 cM	Jcuint143	78.6 cM	Jcr4S02839
2	JCT17	44.1 cM	Jatr979	81.8 cM	Jcr4S16718
2	NT1	47.1 cM	curcin1	86.0 cM	Jcr4S12813
3	1412268|12285283	0.0 cM	Jatr1048	57.0 cM	Jcr4S01017
3	G87	8.7 cM	eSNP0101	52.8 cM	Jcr4S08508
3	Jcuint25	20.2 cM	Jcuint25	62.2 cM	Jcr4S02330
3	G89	22.5 cM	eSNP0272	66.4 cM	Jcr4S07339
3	Jcuint38	29.8 cM	Jcuint38	73.7 cM	Jcr4S00937
3	G90	36.0 cM	eSNP0017	86.4 cM	Jcr4S06453
3	Jatr358b*	36.5 cM	Jatr358	95.9 cM	Jcr4S02315
3	1411565|12289405	53.8 cM	eSNP0028	129.6 cM	Jcr4S01324
3	AG937	61.2 cM	Jatr971	138.0 cM	Jcr4S02593
4	G108	11.2 cM	Jatr322	61.4 cM	Jcr4S02425
4	Jcuint90	25.6 cM	Jcuint90	65.6 cM	Jcr4S22837
4	AG224	54.2 cM	Jcuint298	114.9 cM	Jcr4S00296
5	G81	0.0 cM	Jatr1006	0.0 cM	Jcr4S01667
5	G62	26.5 cM	OLE1-1	41.1 cM	Jcr4S00009
5	EST05	30.4 cM	Jcuint002	43.2 cM	Jcr4S00213
5	Jcuint021	59.8 cM	Jcuint021	70.3 cM	Jcr4S02585
6	SNP13864	2.1 cM	Jatr397	38.7 cM	Jcr4S00027
6	G41	6.1 cM	eSNP0194	36.7 cM	Jcr4S00582
6	1399898|12301058	12.2 cM	Jatr662	48.1 cM	Jcr4S00637
6	1416503|12284061	19.1 cM	Jcuint312	55.4 cM	Jcr4S00432
6	1407257|12341294	21.9 cM	eSNP0053	58.6 cM	Jcr4S00611
6	1407011|12325609	34.7 cM	eSNP0187	70.0 cM	Jcr4S02676
6	Jcuint215	69.5 cM	Jcuint215	113.1 cM	Jcr4S14076
7	1409650|12329380	7.5 cM	eSNP0930	2.3 cM	Jcr4S00273
7	SNP12027	17.3 cM	eSNP0077	16.9 cM	Jcr4S00047
7	Jatr845	25.8 cM	Jatr845	23.2 cM	Jcr4S01904
7	AG616	34.1 cM	Jatr628	30.5 cM	Jcr4S04944
8	1415101|12292038	1.1 cM	eSNP0844	3.2 cM	Jcr4S01272
8	1407579|12344179	4.8 cM	Jcuint154	6.3 cM	Jcr4S00233
8	1417726|12277188	5.4 cM	Jatr989	6.3 cM	Jcr4S00057
8	AG343	9.7 cM	eSNP0973	17.8 cM	Jcr4S00425
8	1409799|12321798	14.2 cM	eSNP0139	21.0 cM	Jcr4S01003
8	1408800|12331282	15.9 cM	Jcuint237	105.7 cM	Jcr4S00888
8	G44	21.4 cM	eSNP0885	110.9 cM	Jcr4S02739
9	1398068|12349177	11.8 cM	eSNP0059	32.1 cM	Jcr4S00967
9	G34	16.7 cM	KASIII	67.6 cM	Jcr4S00903
10	Jcuint152	0.0 cM	Jcuint152	18.5 cM	Jcr4S00021
10	1413255|12304740	5.0 cM	eSNP0251 = eSNP0063	24.7 cM & 33.1 cM	Jcr4S00129
11	1406155|12338501	7.0 cM	eSNP0051 & Jatr391	10.6 cM & 18.6 cM	Jcr4S01569
11	G82	13.9 cM	Jcuint044	16.8 cM	Jcr4S00005
11	G33	16.0 cM	KAS-II	34.6 cM	Jcr4S04655
11	1400708|12283708	35.0 cM	Jatr825	58.8 cM	Jcr4S02260
11	Jatr999	58.0 cM	Jatr999	84.9 cM	Jcr4U29913
