# Supplementary material for: Linkage mapping in the oilseed crop Jatropha curcas L. reveals a locus controlling the biosynthesis of phorbol esters which cause seed toxicity
Source: Plant Biotechnol J. 2013 Jul 30;11(8):986–96. doi: 10.1111/pbi.12092 (PMC4274016; doi:10.1111/pbi.12092)
Supplement: Supplementary file 6 — File S6 Location of mapped markers on the genome sequence of J. curcas [build 4.5 (Hirakawa.,)], and syntenic blocks observed with R. communis genome. [file pbi0011-0986-sd6.xlsx]

## Sheet: Sheet1
Supplementary file 6
Column 1: Marker name
Column 2: Map position
Column 3: BlastN results of the markers used in this study against release 4.5 of the Jatropha genome database.
Column 4: Number of predicted genes present of the J. curcas scaffold (as indicated by Jatropha genome database)
Column 5: Size of the J. curcas scaffold in base pairs
Column 6: Ricinus communis scaffold with the highest level of synteny the the J. curcas scaffold listed in column 3.
Column 7: Syntenic region within the R. communis scaffold as determined using promer, > 40% identity, minimum length 100. NB, this is only indicated where multiple J. curcas scaffolds map to the same R. communis scaffold.
Linkage Group 1
Marker	Position (cM)	J. curcas scaffold	Genes	Size (bp)	R. communis scaffold	R. communis scaffold position (promer >40% identity)
AG638	0	Jcr4S07746	1	3139	29794
G121	3.1	Jcr4S17013	1	3603	29908
TM220	3.1	Jcr4S07070	4	14542	>1 hit
SNP8545	6.1	Jcr4S03295	3	18337	30150
1415045|12293292	7.8	Jcr4S26814	2	11486	29705
1406534|12318635	9.5	Jcr4S05050	3	21237	28211
SNP14944	11.7	Jcr4S05958	2	14542	28460
1398420|12336456	12.6	Jcr4S01981	3	21106	28219
1415612|12289973	13.5	Jcr4S04056	2	20917	29716
1410075|12315915	16.5	Jcr4S00516	11	60029	28166	23,874 to 123,503
G105	17
1403340|12359319	17.2	Jcr4S00476	11	68665	28166	151,360 to 239,927
1403297|12346203	17.3				28166
1409784|12321782	17.4				28166
G24	18	Jcr4S01617	9	38367	29996
G16	19.6	Jcr4S01740	5	37528	27613
SNP10736	19.6	Jcr4S00619	13	45434	28166	339,992 to 460,632
Jcuint349	22.1	Jcr4S00040	15	92143	29629	291,380 to 498,675
1412160|12306486	25.3	Jcr4S07791	3	13545	29629	8,477 to 17040; 241,675 to 242,321
AG629	31.7	Jcr4S02853	2	15667	30008	145,369 to 157,303
1403442|12346732	31.7	Jcr4S00256	17	74128	30008	51,699 to 133,596
1400438|12286485	31.8				30008
SNP12276	37.2	Jcr4S00033	28	121236	29844	745,143 to 866,519
					29726	61,860 to 117,442
G50	37.4	Jcr4S09208	4	21668	29726	40,855 to 57,512; 1,078,612 to 1,275,108
EST10	37.4
1409465|12332239	38.8	Jcr4S00226	17	94951	29844	1,055,511 to 1,178,125
AG612	38.8	Jcr4S00374	10	44123	29844	891,756 to 944,342
1410189|12318456	40.7	Jcr4S00007	47	209037	29726	142,022 to 420,876
SNP21849	40.8				29726
SNP9980	40.8				29726
1401080|12280697	41.6				29726
AG301	41.6	Jcr4S02245	9	46462	29726	418,085 to 461,402
G38	42.1	Jcr4S00106	14	104453	29726	486,850 to 600,764
1408015|12313680	44.6	Jcr4S01666	13	48453	29726	862,694 to 908,675
1403306|12290609	44.6	Jcr4S03730	4	18566	29726	937,179 to 958,175
1400686|12361690	46.3	Jcr4S04247	6	10681	29726	1,231,572 to 1,243,585
1402505|12340555	49.3	Jcr4S00115	24	106816	29899	218,244 to 403,490
1408162|12317240	51.1	Jcr4S00172	17	70434	29889	456,803 to 526,629
Linkage Group 2
Marker	Position (cM)	J. curcas scaffold	Genes	Size (bp)	R. communis scaffold	R. communis scaffold position (promer >40% identity)
1403756|12343728	0	Jcr4S00061	18	118359	29866
					30040
					29706	538,816 to 655,834
SNP4293	3.2	Jcr4S02033	1	19174	27845
1400860|12363196	7.2	Jcr4S00199	11	78056	29706	99,637 to 236,320
1399700|12305059	8.5	Jcr4S06339	2	8862	29706	350,324 to 415,219
1409792|12326085	8.8	Jcr4S00306	12	92856	29706	350,328 to 528,152
1404346|12357882	9.6	Jcr4S00385	20	93189	29706	546,731 to 598,039
					30128
1409855|12325208	10.1	Jcr4S03236	6	29089	29706	139,326 to 139,448; 663,624 to 689,920
1417235|12279465	10.3
SNP10074	17.5	Jcr4S02146	3	30835	29872	134,972 to 151,574
SNP1209	17.5	Jcr4S04723	3	19287	29872	101,646 to 129,334
SNP4033	19.4	Jcr4S03585	7	18394	29841
SNP14419	25.1	Jcr4S07807	2	9743	29899
SNP2145	27	Jcr4S02851	5	37917	30131	321,501 to 351,231
SNP17521	29.3	Jcr4S01943	10	49524	30131	847,919 to 891,826
SNP11175	35.5	two hits
Jcuint143	36.8	Jcr4S02839	6	32373	>1 hit
G69	40.1	two hits			>1 hit
SNP8125	40.2	Jcr4S02664	4	21208	>1 hit
1405755|12328554	41.1	Jcr4S00912	1	10855	29869	558,195 to 569,262
1400348|12287974	41.6	Jcr4S07738	3	18046	29869	249,018 to 314,664
G9	42.3	Jcr4S10925	2	24093	30122	9,162 to 9.532; 389,157 to 396,492
1406782|12348217	42.7	Jcr4S08560	3	22749	30122	276,759 to 279,019
1405488|12354264	42.7	Jcr4S01735	8	51414	30122	64,123 to 67,499; 126,130 to 131,558
1409076|12266896	42.9	Jcr4S02467	4	48048	>1 hit
1405734|12335465	43.8	Jcr4S15009	2	14569	29799
SNP993	44.1	Jcr4S01314	10		>1 hit
AG220	44.1	Jcr4S15617	2	10217	30165
AG516	44.1
JCT17	44.4	Jcr4S16718	1	13012	no hits
JCT13	45	Jcr4S11295	2	5017	>1 hit
NT1	47.1	Jcr4S12813	2	2104	>1 hit
JCT92	50.9	Jcr4S03082	2	18967	29859
1414158|12301961	67.3	Jcr4S07344	2	17363	30039
1399178|12321534	67.3	Jcr4S01427	2	10511	>1 hit
Linkage Group 3
Marker	Position (cM)	J. curcas scaffold	Genes	Size (bp)	R. communis scaffold	R. communis scaffold position (promer >40% identity)
1412268|12285283	0	Jcr4S01017	8	40096	29827
1403801|12354320	2.4				29706
1407310|12325670	4.5	Jcr4S03572	2	30253	29976
1408895|12330642	5.7	Jcr4S03946	3	26078	26656
1401225|12362534	5.7
1405383|12349423	6.5	Jcr4S01021	7	38945	>1 hit
SNP14400	7.1	Jcr4S02383	2	11453	>1 hit
AG948	7.1	Jcr4S08400	1	5295	29827	250,236 to 252,679
1400200|12292933	7.5	Jcr4S14099	1	6814	30054	79,472 to 81,242
1403430|12359372	8.3	Jcr4S05921	2	14912	30054	216,509 to 218,888
G87	8.7	Jcr4S08508	1	15298	29827	187,373 to 188,949
1404357|12352815	8.7	Jcr4S20381	3	11074	>1 hit
1403531|12359155	8.7	Jcr4S03151	4	18886	30068	970,311 to 975,302
1410519|12295018	8.7	Jcr4S07665	3	11451	30068	957,252 to 963,025
G92	8.9	Jcr4S16801	2	12045	30068	947,223 to 952,243
AG17	8.9
1418135|12269998	9.5	Jcr4S02740	3	22229	30054
1409444|12329484	9.8	Jcr4S08967	5	19956	29628
1409852|12325206	10.2	Jcr4S04030	3	16527	28128
1399166|12322072	10.9	Jcr4S10696	3	30112	29628	159,757 to 171,916
AG940	11	Jcr4S02220	2	33793	29628	178,100 to 202,631
G93	12.5	Jcr4S06590	1	10890	29822	1,008,424 to 1,008,752
SNP18956	14	Jcr4S05057	2	10545	29634
1411956|12287167	14.5
1405724|12340301	14.7	Jcr4S01623	5	41628	29822	867876 to 876,338
1406203|12280493	14.7	Jcr4S06491	4	15493	29822	823,485 to 827,364
1415931|12287592	15.7	Jcr4S08696	1	8392	29822	638,936 to 643,530
EST09	15.7
1416878|12275385	15.9	Jcr4S02364	2	21341	29822	538,874 to 551,773
SNP19021	16.4	Jcr4S03945	4	24594	29822	441,811 to 464,448
1401513|12347017	17.4	Jcr4S01736	3	19250	29822	189,436 to 200,574
1404589|12350440	17.4	Jcr4S00146	19	95995	29822	160,279 to 181,764
					30170
Jcuint25	20.2	Jcr4S02330	11	73765	29933
G95	21.4	Jcr4S00775	4	46496	29917	401,334 to 432,097
1403872|12354357	22.3	Jcr4S07339	3	17511	29917	575,051 to 588,297
G89	22.5
AG503	24.7	Jcr4S01162	9	55480	30190	931,299 to 990,766
EST19	26.2	Jcr4S00198	13	103460	30190	487,876 to 560,961; 1,347,472 to 1,347,272; 1,963,208 to 1963321; 2296371 to 2,296,465
1404111|12351865	26.6
SNP315	26.8	Jcr4S17869	1	2338	29851	424,340 to 424,812
G40	28.7	Jcr4S00733	9	51198	29851	708,235 to 731,001
Jcuint38	29.8	Jcr4S00937	13	54541	29851	763,213 to 816,006
SNP18265	32.3	Jcr4S03928	3	16758	29968
G90	36	Jcr4S06453	3	14296	29692
Jatr358	36.5	Jcr4S02315	4	37611	29816	119,193 to 159,534
1410420|12311163	36.5	Jcr4S01351	8	30371	29816	171,328 to 209,161
1397861|12355392	39.1	Jcr4S00225	12	76501	29693	133,323 to 246,643
1409181|12312766	39.6
SNP23226	39.9	Jcr4S03402	3	21825	29693	364,956 to 372,273
1406975|12333341	47.5	Jcr4S00504	20	77051	29990
G21	51.9	Jcr4S00706	12	63347	30190	293,113 to 311,106
G51	52.4	Jcr4S04438	1	9090	29851	369,444 to 376,760
1411565|12289405	53.8	Jcr4S01324	11	45364	29851	232,774 to 283,228
1409933|12322640	53.8	Jcr4S21278	5	19528	29917
SNP2652	55.1	Jcr4S05709	4	18522	29851	36,681 to 56,952
1408815|12268198	59.6	Jcr4S02032	7	26887	29842	785,706 to 865,647; 1,079,507 to 1,079,665
AG937	61.2	Jcr4S02593	11	36106	29842	699,276 to 738,049
EST14	69.2	Jcr4S00063	22	95747	29842	209,541 to 319,343
Linkage Group 4
Marker	Position (cM)	J. curcas scaffold	Genes	Size (bp)	R. communis scaffold	R. communis scaffold position (promer >40% identity)
1414845|12303360	0	Jcr4S02916	7	35444	29667	135,628 to 142,766
1400392|12287071	0.2
1410160|12299536	0.3
1414580|12305335	0.3
1414899|12292246	0.3
1401780|12276122	0.3	Jcr4S06130	3	24210	30018	308,782 to 317,273
1406671|12326248	0.3
1413516|12311771	0.7	Jcr4S00345	16	97412	29667	1,248 to 77,797; 212,366 to 216,878
					30018	259,663 to 261,951
1407326|12327601	1.7	two hits
1417274|12274745	2.2	Jcr4S07622	4	18809	30189
1408943|12267576	2.2
1410507|12295500	2.7	Jcr4S03541	3	17858	>1 hit
1399245|12316251	3.5	two hits
1408147|12335690	3.9	two hits
1408803|12338145	3.9	Jcr4S09366	4	20927	>1 hit
G37	8.3	Jcr4S04735	4	23147	>1 hit
1411735|12281052	10	Jcr4S00685	9	52963	29976	362,300 to 365,719
G108	11.2	Jcr4S02425	4	26001	29976	272,877 to 273,233
1402422|12344861	11.2	Jcr4S04368	4	19415	29976	214,770 to 245,581
1416680|12276533	12	Jcr4S03202	2	19075	29804
1401379|12362464	15.2	Jcr4S14141	1	9591	29907
1407681|12314512	21.6	Jcr4S00294	9	66026	29603
1410021|12318110	21.6	Jcr4S00667	10	75708	30074	471,917 to 517,887
1410311|12297713	21.8	Jcr4S04676	2	11326	30074	271,171 to 277,865
G25_locus1	25.1	Jcr4S02840	4	14639	>1 hit
1404608|12343534	25.1	Jcr4S01225	5	55076	29728
Jcuint90	25.6	Jcr4S22837	1	555	no hits
JCT47	25.6	Jcr4S23803	1	1018	29853
G116	34.6	Jcr4S01923	4	15090	30190
G46	34.6	Jcr4S00778	7	43746	>1 hit
JCT51	36	Jcr4S14316	2	6986	29908	217,148 to 229,519
G27	36	Jcr4S01110	6	34583	29908	441,668 to 468,926
1399779|12313258	39.1	Jcr4S00103	15	109021	29908	1,012,184 to 1,153,683
AG806	40.2	Jcr4S03220	3	19198	29908	1,417,117 to 1,433,444
1408632|12316716	40.3	Jcr4S00609	11	73461	29908	1,437,514 to 1,524,179
JCT59	40.3
AG143	42	Jcr4S04200	2	12785	29908	1,727,447 to 1,741,466
1406120|12346418	48.1	Jcr4S00065	24	135833	28455
					30170	650,814 to 651,815; 822,083 to 822,443; 1,225,250 to 1,225,623; 1,576,674 to 1,628,698
SNP9376	50.7	Jcr4S04263	10	49496	30170	2,397,427 to 2,456,392
1409484|12332255	52.3	Jcr4S00117	21	97150	30170	103,056 to 103,178; 2,508,385 to 2,608,338
AG224	54.2	Jcr4S00296	20	80746	30170	420,137 to 420,949; 2,761,591 to 2,857,025
G183	54.5	Jcr4S13202	6	22110	30170	3,112,444 to 3,146,004
1406452|12345411	55.5
SNP17812	61.1	Jcr4S01416	13	59441	30170	103,054 to 103,248; 781,763 to 781,873; 3,899,867 to 4,062,752
1407225|12343970	62.7
Linkage Group 5
Marker	Position (cM)	J. curcas scaffold	Genes	Size (bp)	R. communis scaffold	R. communis scaffold position (promer >40% identity)
G81	0	Jcr4S01667	5	36184	30169	477,940 to 519,017
SSR69	1.5	no hits
1411751|12281062	2.4	two hits
G7	6.9	Jcr4S00017	26	136770	30169	1,051,352 to 1,295,854
1402962|12349769	7.4	Jcr4S00003	46	251770	30169	1,128,206 to 1,493,295
1409778|12321756	9.2
1413825|12301909	9.4
AG435	9.6
SNP12028	15.5	Jcr4S00160	15	70997	30174
					30147	144,646 to 185,614; 2,954,494 to 2,955,585
G52	19.9	Jcr4S00435	13	65326	30147	1,158,207 to 1,230,679
1404287|12324797	20.3
1398999|12321959	21	Jcr4S00269	20	81352	30147	1,476,312 to 1,580,249
JCT7	22	Jcr4S02373	6	32715	30147	2,096,006 to 2,121,329
1399888|12301012	22.4	Jcr4S00398	13	83244	30147	200,183 to 200,513; 2,132,021 to 2,159,658; 2,851,786 to 2,851,896
1398679|12329288	23.2	Jcr4S00593	15	64531	30147	2,230,381 to 2,299,320
1406853|12345796	23.5	Jcr4S19617	2	9533	30147	2,340,094 to 2,348,918
G104	24.3	Jcr4S00100	23	125064	30147	2,491,008 to 2,663,491
1410174|12318426	24.3
SNP14731	24.5
1414376|12292845	25.5	Jcr4S05892	2	8286	30147	2,913,243 to 2,925,926
1415033|12293274	25.5	Jcr4S02497	9	41946	30147	2,865,744 to 2,909,211; 3,744,232 to 3,745,855
1405324|12333201	25.5
1415596|12289965	25.9	Jcr4S00304	14	77793	30147	3,037,681 to 3,119,269
1416950|12276217	26.3	Jcr4S00009	24	152522	30147	3,128,430 to 3,294,811
1399548|12316523	26.3
1403834|12326123	26.5
1401127|12297649	26.5
SNP12318	26.5
G62	26.5
1402490|12350679	26.6
1399756|12302951	27
1417575|12272422	27
1410258|12313412	27.5	Jcr4S00700	13	90362	30147	3,435,497 to 3,524,813
1402899|12343285	28.5	Jcr4S00089	18	115828	30147	581,140 to 581,271; 920,100 to 920,243; 3,532,062 to 3,690,694
1406341|12349947	28.6
1401093|12362750	29.1	Jcr4S03546	7	35213	30147	3,713,919 to 3,746,080
1413338|12275995	30.2	Jcr4S06393	7	28254	30147	3,986,845 to 4,023,407
SNP11133	30.3
AG706	30.5				30147
EST05	30.5	Jcr4S00213	13	76639	30147	4,056,263 to 4,118,918
1408945|12330704	42.5	Jcr4S01876	7	31273	30066
1409436|12311622	44.4	Jcr4S01181	5	47695	29960	44,877 to 69,665
AG517	45.4	Jcr4S01684	7	48544	29960	129,529 to 200,843
1411325|12283460	45.7	Jcr4S04380	6	38970	28565
1405640|12282064	49.2	Jcr4S12101	1	9960	29634
1407850|12321642	49.7	Jcr4S02170	5	40841	30075	271,058 to 307,834
1407809|12343704	51.5	Jcr4S05318	4	17791	>1 hit
1412855|12275696	52.7	Jcr4S01787	1	22728	30075	157,182 to 195,210
1409443|12325334	53.5	Jcr4S00926	4	35010	30075	1,574 to 6,644; 17,925 to 37,724
1415795|12288678	53.5
1407116|12346515	53.5	Jcr4S00207	9	34858	27996
1402763|12350195	54.4	Jcr4S04531	4	21674	27967
1413246|12304737	55.6	Jcr4U33752	0	617	no hits
1403512|12267345	55.7	Jcr4S07488	2	11101	no hits
1416248|12283374	55.9	Jcr4S20421	3	8244	2976
A220b	57.5	Jcr4S15617	2	10217	30165
G192	59.1	two hits
G123	59.8	Jcr4S03171	8	38930	29681
Jcuint21	59.8	Jcr4S02585	4	22930	29579
AG183	64.4	Jcr4S06930	4	19328	>1 hit
Linkage Group 6
Marker	Position (cM)	J. curcas scaffold	Genes	Size (bp)	R. communis scaffold	R. communis scaffold position (promer >40% identity)
SNP12983	0	Jcr4S00168	20	113135	30128	329,245 to 329,537; 2,218,866 to 2,374,797
SNP13864	2.1	Jcr4S00027	27	139391	30128	2,020,311 to 2,180,729
G41	6.1	Jcr4S00582	14	72913	30128	1,517,765 to 1,789,082
1406628|12346310	9.4	Jcr4S00326	12	64737	30128	1,465,071 to 1,533,597; 2,167,229 to 2,167,330
SNP23789	10.3	Jcr4S00385	20	93189	30128	1,214,065 to 1,303,484
1399898|12301058	12.2	Jcr4S00637	10	55136	30128	787,557 to 837,368
G63	15.8	Jcr4S15541	1	10217	30169
1416503|12284061	19.1	Jcr4S00432	11	65500	29680
1402042|12351521	21.7	Jcr4S02146	3	30835	29782
1406094|12327974	21.9	Jcr4S00038	24	122653	30072	156,921 to 263,252
1407257|12341294	21.9	Jcr4S00611	15	60604	30072	274,360 to 335,956
SNP14574	24.5	Jcr4S00776	11	48200	30148
1414728|12295900	24.9
1413306|12275963	24.9
1408588|12337939	25
1401710|12276711	28.8	Jcr4S00677	12	67230	27955	15,457 to 72,603
1403070|12347851	28.9	Jcr4S08599	4	24453	27955	2,697 to 15,046
1399793|12313280	32.1	Jcr4S04095	4	27330	28176
1401416|12359883	32.7	Jcr4S06013	1	15010	28308
G185	32.7
1404193|12358065	33.5	Jcr4S00152	12	78449	29701
1407917|12342859	33.5
SNP6044	33.9	Jcr4S00688	14	61166	27798	133,191 to 205,839
1407011|12325609	34.7	Jcr4S02676	4	33220	27798	284,327 to 288,230
SNP15286	35.1	Jcr4S03200	6	27756	>1 hit
SNP10696	38.3	Jcr4S07315	2	12487	>1 hit
1402627|12292363	38.8	Jcr4S03192	3	25446	no hits
1412114|12289777	39.2	two hits
EST07	39.2	Jcr4S04880	2	20350	29469
1403682|12266949	40.4	Jcr4S10019	2	18756	29966
1405620|12330593	40.7	Jcr4S01485	5	29970	>1 hit
AG529	43	Jcr4S05942	2	16858	30190
1399738|12303883	43.2	Jcr4S03110	5	21950	>1 hit
SNP1785	43.2	Jcr4S01885	2	30428	30106
1408757|12331269	43.2	Jcr4S06481	3	11647	>1 hit
1405895|12347928	43.6	Jcr4S02273	3	25206	no hits
G107	43.6	Jcr4S04330	5	30812	>1 hit
G103	43.6	Jcr4S03471	4	22772	>1 hit
1406827|12348279	48.8	Jcr4S03215	3	16795	28629	46,996 to 62,299
1405122|12351090	49.7	Jcr4S02914	5	37378	28629	133,653 to 165,260
SSR613	49.7	Jcr4S02252	5	36550	29851
G76	57.2	Jcr4S01345	4	19569	>1 hit
1401113|12362775	59.9	Jcr4S02192	2	11634	29761
G6	60.2	Jcr4S04246	4	31951	27810
SNP3270	60.7
1408192|12335710	61	Jcr4S01176	7	39862	29010
1408142|12341130	69.5	Jcr4S01466	8	40454	>1 hit
Jcuint215	69.5	Jcr4S14076	2	8268	30131
AG176	82.1	Jcr4S10519	5	16690	30078
Linkage Group 7
Marker	Position (cM)	J. curcas scaffold	Genes	Size (bp)	R. communis scaffold	R. communis scaffold position (promer >40% identity)
1409595|12324146	0	Jcr4S01284	9	28463	29929	211,682 to 248,675
1409650|12329380	7.5	Jcr4S00273	20	111893	29929	1,105,352 to 1,371,747
1409592|12311291	8.4	Jcr4S12195	2	8658	29929	1,436,533 to 1,441,804
AG643	8.8	Jcr4S00066	31	170548	29929	1,441,704 to 1,661,175
SNP12027	17.3	Jcr4S00047	16	123419	29611
					28492
G58	20.3	Jcr4S00529	14	65474	>1 hit
SNP1854	22.2	Jcr4S00539	15	77786	30217
G39	22.5
G48	25.5	Jcr4S00750	11	68431	30178	85,655 to 159,063
Jatr845	25.8	Jcr4S01904	8	45120	30178	225,558 to 301,595
1400474|12285467	26.3	Jcr4S02337	5	24443	27866
1398193|12345483	26.8	Jcr4S00217	15	83395	30005
1408932|12337291	27.9	Jcr4S08030	2	11589	28680
1402100|12332506	28.7	Jcr4S00179	14	82998	29575
1398939|12323262	30.2	Jcr4S01719	4	32773	>1 hit
1409401|12326003	32.5	Jcr4S02011	4	43492	>1 hit
1400336|12287926	33	Jcr4S08045	1	10461	30010	384,313 to 386,836
1407842|12323323	33.3	Jcr4S04626	4	14815	30010	198,692 to 201,541
G17	33.4	Jcr4S03810	5	27766	30010	167,636 to 175,137; 205,113 to 205,277; 417,239 to 424,484
					30064
AG616	34.1	Jcr4S04944	3	21917	29600
1404686|12285157	36.1	Jcr4S09272	0	3364	no hits
1418450|12267776	37.6	Jcr4S01577	5	26744	30089
AG639	37.8	Jcr4S06448	2	12762	30137
1408834|12338009	37.9	Jcr4S02773	3	21734	>1 hit
1409256|12312963	37.9	Jcr4S08425	1	10819	30190
1401137|12297663	37.9	Jcr4S00495	8	52734	>1 hit
1402816|12348077	37.9
1398222|12344025	38.8	Jcr4S02534	4	40499	29691
1400933|12362961	38.8	Jcr4S25825	1	2369	30122
1399563|12308700	39.7	Jcr4S07647	5	9942	>1 hit
1405049|12342465	39.7	multiple hits
SNP5464	44	Jcr4S25406	3	7150	>1 hit
1400818|12283200	44.7	Jcr4S03996	3	19647	28256
G53	49.2	Jcr4S03289	8	39717	28206
1406769|12276330	56.8	Jcr4S00691	6	52891	29970
1401628|12353310	63.8	Jcr4S00013	24	152767	29676
1404489|12357367	76.8	Jcr4S00098	30	108556	>1 hit
Linkage Group 8
Marker	Position (cM)	J. curcas scaffold	Genes	Size (bp)	R. communis scaffold	R. communis scaffold position (promer >40% identity)
1408735|12311855	0	Jcr4S00633	7	71954	30174	84,140 to 100,033
1415101|12292038	1.1	Jcr4S01272	12	42065	30174	297,170 to 338,516
1403363|12355966
1408550|12317774	1.4	Jcr4S06502	5	19120	30174	158,870 to 166,770; 339,094 to 346,949
1410983|12302149	1.4
1404620|12323615	1.5	Jcr4S03143	6	29924	30174	176,236 to 206,317
1400004|12298116	2.1	Jcr4S10928	7	21749	30174	165,791 to 174,573; 314,118 to 316,415
1407579|12344179	4.8	Jcr4S00233	20	122977	30174	525,747 to 660,473
1417726|12277188	5.4	Jcr4S00057	34	164700	30174	661,828 to 858,450; 1,606,064 to 1,606,339
					29646
G141C	5.4	Jcr4S00184	20	86941	30174	1,108,971 to 1,213,693
1415675|12290711	6.7	Jcr4S00155	11	60940	30174	953,640 to 1,028,565
AG343	9.7	Jcr4S00425	18	83371	30174	1,849,464 to 1,954,197
1402363|12360782	9.7
1410363|12312021	10.4
1399799|12313295	10.8	Jcr4S04574	4	12104	30174	2,059,360 to 2,077,754
1410014|12301548	11.4	Jcr4S00022	35	153869	30174	2,123,359 to 2,534,494
					28049
EST15	12	Jcr4S01927	7	54543	29742	481,428 to 542,759
1404753|12352408	12.5	Jcr4S00404	10	63510	29742	390,388 to 467,303
1402542|12350116	12.5	Jcr4S01175	8	45265	29742	310,772 to 376,950
1403808|12353099
1418057|12274491
JCT23	12.5	Jcr4S00497	15	87541	29742	117,592 to 210,150
1409799|12321798	14.2	Jcr4S01003	12	64144	27964
1404368|12324806	14.6	Jcr4S03000	7	46379	30076	532,490 to 624,035
1408800|12331282	15.9	Jcr4S00888	7	37959	30076	829,170 to 884,246
1403397|12345231	19.5	Jcr4S00348	12	77695	29986
G56	20.7	Jcr4S00260	13	50516	29647	153,453 to 215,538
G44	21.4	Jcr4S02739	10	53678	29647	354,539 to 412,414
1410964|12302946	22	Jcr4S00036	29	146656	29703
G144	32.4	Jcr4S02106	9	34948	30174	3,262,421 to 3,282,606
JCT3	34.7	Jcr4S01892	6	26713	30174	2,695,280 to 2,722,645
SNP10542	37.4	Jcr4S05837	4	13468	29996
SNP5294	38.1	Jcr4S01263		31246	>1 hit
1404867|12356283	38.1	Jcr4S03364	4	22934	29747	274,981 to 367,678
1398512|12332989	38.7	Jcr4S00703	7	46552	29747	114,822 to 154,879
1410453|12295424	38.8	Jcr4S00161	16	117944	29747	10,525 to 26,399
					28060
					30138
1400435|12286473	39.1	Jcr4S08292	4	16581	>1 hit
1409890|12307043	39.1	Jcr4S03979	1	26895	30042
1416383|12282386	39.2	Jcr4S00149	14	83159	29908
1401665|12362006	39.4	Jcr4S01025	7	44556	28266
1401433|12335072	45.4	Jcr4S02123	4	31076	>1 hit
G25	46.8	Jcr4S02840	4	14639	>1 hit
1399030|12323739	49.2	Jcr4S02408	3	21567	30142
1409407|12326008	49.2
1402231|12273031	49.7	Jcr4S03668	4	22903	>1 hit
1407832|12321638	51	Jcr4S01647	5	21970	29868
1400138|12295194
SNP10078	52.6	Jcr4S04035	2	15683	29785
1404236|12286882	52.6	Jcr4S06302	2	23602	>1 hit
1409122|12336095	59	Jcr4S03336	3	14341	>1 hit
G80	59	Jcr4S00652	3	14217	30147
1418082|12273202	53.3	Jcr4S01629	6	45251	30108
1398701|12328431	54.5	Jcr4S01251	9	62415	>1 hit
1398342|12338935	55.6
1400616|12361633	56.5	Jcr4S02278	4	24933	>1 hit
1412347|12287752	59	Jcr4S00470	8	41968	29751	531,789 to 571,921
SNP1351	63.2	Jcr4S01014	9	36613	29751	145,527 to 176,528
1410135|12319117	63.3	Jcr4S03925	4	17195	29751	113,710 to 128,973
1417789|12271977	63.3	Jcr4S04175	2	13059	29751	96,926 to 101,967
1412872|12299419	64.6	Jcr4S00024	18	128624	29751	23,593 to 88,623; 315769 to 316101; 404,141 to 404,332; 712,220 to 712,495
1403961|12353916	66	Jcr4S00166	16	76212	29681	12,218 to 109,889
1399914|12300331	67.1	Jcr4S04454	2	16929	29681	110,975 to 129,494
Linkage Group 9
Marker	Position (cM)	J. curcas scaffold	Genes	Size (bp)	R. communis scaffold	R. communis scaffold position (promer >40% identity)
1417866|12270254	0	Jcr4S00538	11	63591	30068
SNP4505	2.5	Jcr4S00629	12	55117	30190	533,643 to 763,479
1407197|12345817	6	Jcr4S18049	0	1841
SNP15086	6	Jcr4S01059	7	32979	30190	3,336,008 to 3,378,095
1398068|12349177	11.8	Jcr4S00967	9	46600	30190	2,385,842 to 2,552,965
1400798|12283182	12.4	Jcr4S02131	6	29631	30190	2,350,531 to 2,376,843
1409966|12322675	14.4	Jcr4S00523	11	82430	30190	1,857,335 to 1,928,553
G34	16.7	Jcr4S00903	5	49990	28200
1408474|12340500	20.9	Jcr4S00318	8	62227	28192
G31	31	Jcr4S09416	6	17639	>1 hit
1405726|12348338	33.7	Jcr4S06900	2	11332	29661
1400140|12295198	33.9	2 hits
1402848|12356173	34.3	Jcr4S00494	6	46916	29579
1402469|12272349	35.4
1404077|12344912	46.3	Jcr4S01394	6	40208	29405
G122_locus1	50.2	Jcr4S03915	1	7329	29784
G122_locus2	50.8
1408478|12317739	51.2	Jcr4S06154	5	21834	28962
SNP14384	51.8
1404870|12351781	54.6	Jcr4S01202	13	54602	29830
G8	66.3	Jcr4S00206	8	56904	29682
Linkage Group 10
Marker	Position (cM)	J. curcas scaffold	Genes	Size (bp)	R. communis scaffold	R. communis scaffold position (promer >40% identity)
Jcuint152	0	Jcr4S00021	37	184878	29912
1413257|12306544	3.6	Jcr4S07822	1	16287	no hits
1413255|12304740	5	Jcr4S00129	11	70131	>1 hit
1403415|12338032	6.1	Jcr4S02553	5	34317	29610
1398261|12342544	21.9	Jcr4S06361	1	12993	29923
1408361|12318547	22.2	Jcr4S02128	4	22256	29758
SNP11190	22.4	Jcr4S05508	1	10655	29788
1406404|12350001	23.7	Jcr4S23002	9	1831	no hits
JCT27	25.5	Jcr4S04532	3	20919	28180
G23	29	Jcr4S03855	1	25663	30069
G75	29.6	Jcr4S09727	6	14516	30109
SNP11195	40.4	Jcr4S04160	6	24907	30099
AG446	40.6	Jcr4S02435	5	27273	30146
1401891|12346378	41.5	Jcr4S06460	5	22880	29804	819,492 to 856,384
1409578|12326821	42.4	Jcr4S09444	1	21776	29804	1,064,357 to 1,100,240
1417938|12274325	43.1	Jcr4S00584	14	62855	29838
1403160|12269870	45.3	Jcr4S01627	8	41199	29806	280,873 to 348,746
1403303|12355936	45.5	Jcr4S02976	6	40034	29806	346,655 to 362,154
1407411|12344004	46.2	Jcr4S00488	8	35792	29609	158,740 to 196,941
1402908|12355624	46.2	Jcr4S02870	3	24586	29609	265,388 to 286,772
1405038|12349255	46.2
1399325|12313920	46.6	Jcr4S00977	7	35761	29685
1408105|12313702	46.6	Jcr4S01083	5	27873	>1 hit
1418115|12269988	46.6	Jcr4S00489	11	46583	29765	188,950 to 229,459
1406818|12348267	47.6	Jcr4S14422	3	10483	29765	180,512 to 187,534
1397950|12352027	47.7	Jcr4S00333	9	58722	29765	265,493 to 358,160
1409262|12312967	48.2	Jcr4S11472	2	11521	>1 hit
1403590|12341424	49.4	Jcr4S08250	1	4308	29724
1408916|12316394	49.4	Jcr4S17301	1	2006	no hits
1399607|12306973	51.1	Jcr4S02729	4	22959	>1 hit
1407394|12331665	51.1	Jcr4S00578	10	62985	28567
1409013|12266867	51.1				30116
1403036|12347501	52.4	Jcr4S00913	11	52985	>1 hit
1409209|12327700	52.4
1409142|12314190	53.5	Jcr4S05681	2	12190	29864	429,869 to 456,020
1407714|12337831	53.6	Jcr4S09625	3	7546	29864	438,264 to 471,805
Linkage Group 11
Marker	Position (cM)	J. curcas scaffold	Genes	Size (bp)	R. communis scaffold	R. communis scaffold position (promer >40% identity)
1402580|12360363	0	Jcr4S00052	21	104081	29848
1406898|12347553	0
G91	3	Jcr4S07339	3	17511	29917
1398498|12333756	6.4	Jcr4S00921	9	36731	29912	1,725,267 to 1,792,201
SNP6734	8.9	Jcr4S08055	5	19668	29912	738,007 to 757,377
SNP19645	9.3
1406155|12338501	9.5	Jcr4S01569	16	61075	29912	675,400 to 734,695
1398403|12334674	9.6	Jcr4S00752	17	76425	29912	603,655 to 682,383; 1,129,540 to 1,135,943
1408521|12269229	11.4	Jcr4S00253	16	89938	29912	266,483 to 602,340; 1,121,953 to 1,127,006
1408820|12319740	11.4
1417516|12278287	11.9	Jcr4S06615	1	5616	29912	362,913 to 366,895
G82	11.9	Jcr4S00005	37	208972	29912	112,413 to 541409; 1,840,744 to 1,840,878
1407890|12342847	12.1
Jcuint20	14.9	Jcr4S00093	18	102085	29739	651,387 to 818,590
G33	14.9	Jcr4S04655	3	21801	29739	928,614 to 944,602
NT2	15.1
EST02	19.6	Jcr4S01385	10	61048	29794
1402893|12349739	21.4	Jcr4S03401	2	25460	>1 hit
G28	23.2	Jcr4S00343	12	62910	29687
SNP8281	23.4
AG306_locus2	23.9	Jcr4S00564	3	16680	29737	212,157 to 261,583
AG306_locus1	24
SNP15949	24.3	Jcr4S00924	12	44973	29737	410,868 to 491,310
SNP16906	24.4	Jcr4S02102	5	31890	29619
1408910|12330668	25.3	Jcr4S01030	10	70128	27394
1410440|12313771	25.3
1408331|12322572	26.2	Jcr4S01919	6	31777	28543
1398472|12334476	26.2
1410298|12316502	26.3	Jcr4S04099	4	21328	29927	161,456 to 182,380
1400642|12357559	26.3
EST12_locus1	26.3	Jcr4S00299	13	73671	29927	79,909 to 145,908
EST12_locus2	26.3
EST18	26.3
1400708|12283708	27.6	Jcr4S02260	4	27941	>1 hit
1409922|12319549	28.2	Jcr4S11088	3	24607	>1 hit
1402304|12331410	28.6	Jcr4S04187	3	23571	>1 hit
1410290|12298973	28.8	Jcr4S00979	5	27388	>1 hit
1398998|12324489	28.8	Jcr4S03999	3	22699	29629
1399615|12306996	29	Jcr4S04080	1	20724	29791
1408519|12339715	29	Jcr4S01545	2	27045	27973
AG19	29.8	Jcr4S00019	9	70510	>1 hit
1413454|12272227	30.1	Jcr4S19829	2	6528	>1 hit
1406142|12346968	30.4	Jcr4S02160	4	16285	>1 hit
1398266|12342590	30.4	Jcr4S05783	2	12898	29993
1400045|12309767	31.3	Jcr4S01673	5	37481	30182
SNP3417	34.5	Jcr4S06078	3	19493	30074
SNP13044	35.1	Jcr4S05868	1	5336	no hits
1403321|12268961	35.3	Jcr4S01570	2	36251	30179	286,746 to 359,637
1416293|12282315	35.3
1409702|12328811	35.3	Jcr4S00292	9	39086	30179	199,524 to 240,208
1411687|12281027	35.4	Jcr4S14014	2	7775	30179	198,909 to 234,171
1399807|12313305	35.6	Jcr4S02431	4	33020	27766
1408106|12342064	37.4	Jcr4S10332	3	15039	29848
G101	40.6	Jcr4S04992	4	21812	29851
1401633|12276653	46.7	Jcr4S00156	13	81231	28320
1409859|12321176	51.5	2 hits
Jatr999	52.4	Jcr4U29913	2	10261	>1 hit
1407190|12332646	54.6	Jcr4S00234	16	66270	30063
1400651|12361653	54.9	Jcr4S13205	4	11071	>1 hit
TOTAL			3077	17056966
